# Supplementary material for: Potential Role of S-Palmitoylation in Cancer Stem Cells of Lung Adenocarcinoma
Source: Front Cell Dev Biol. 2021 Sep 21;9:734897. doi: 10.3389/fcell.2021.734897 (PMC8490697; doi:10.3389/fcell.2021.734897)
Supplement: Supplementary file 2 [file Table_1.XLSX]

## Sheet: Sheet1
	INCENP SignalStrength	ID-77223-Pvalue	ID-77223-FDR	ZDHHC5 SignalStrength	ID-77205-Pvalue	ID-77205-FDR	Sumz_stat	Sumz_P	Sumz_FDR		ID-XX-SignalStrength: Signal strength (like Log2FC, log(Odd ratio), F-Statistic, ...) obtained from statistical method for given ID-xx (Refer to individual ID for query information).
ARRDC4	-0.2244	2.669e-07	1.006e-06	0.07399	0.09347	0.1776	-0.999	0.3178	0.39		ID-XX-Pvalue: P-value obtained from statistical method for given ID-xx.
BTBD16	0.004271	0.923	0.9405	-0.06659	0.1312	0.2313	-0.9988	0.3179	0.3901		ID-XX-FDR: FDR is calculated by BH (Benjamini-Hochberg method) for given ID-xx.
PGA3	-0.0781	0.0766	0.112	0.01585	0.7196	0.811	-0.9983	0.3181	0.3904		Sumz_stat: Stouffer method (Stouffer, 1949) based meta-analysis estimate
GABRB3	-0.06417	0.1459	0.1983	0.0019	0.9657	0.9791	-0.9979	0.3183	0.3906		Sumz_P: P-value obtained from Stouffer method (Stouffer, 1949) based meta-analysis
WNT1	-0.02142	0.6277	0.6927	-0.0409	0.3543	0.4896	-0.9979	0.3183	0.3906		Sumz_FDR: FDR is calculated by BH (Benjamini-Hochberg method) from Sumz_P.
TIPARP	-0.09519	0.03078	0.04943	0.03307	0.454	0.5866	-0.9978	0.3184	0.3906
LRRIQ3	0.03615	0.4129	0.4889	-0.09822	0.02582	0.06343	-0.9972	0.3187	0.391
ITK	-0.05237	0.2355	0.3014	-0.009875	0.8231	0.8843	-0.997	0.3188	0.391
RBMX2	-0.02745	0.5342	0.6069	-0.0348	0.4307	0.5641	-0.9968	0.3189	0.3912		Enrichment method: GSEA
ATF1	0.007796	0.8599	0.8904	-0.06997	0.1127	0.2056	-0.9966	0.3189	0.3912		Organism: hsapiens
APBA3	0.07422	0.09248	0.1325	-0.1747	6.704e-05	0.0004269	-0.9954	0.3195	0.3918		Enrichment Categories: pathway_KEGG
FLJ90757	-0.3099	6.315e-13	4.855e-12	0.07422	0.09244	0.1761	-0.9953	0.3196	0.3919		Interesting list: lo_compare77223-77205SP_metapval.rnk. ID type: genesymbol
FKBP3	0.07435	0.09188	0.1318	-0.1853	2.316e-05	0.000173	-0.9933	0.3206	0.393		The interesting list contains 19988 user IDs in which 17388 user IDs are unambiguously mapped to 17388 unique entrezgene IDs and 2600 user IDs can not be mapped to any entrezgene ID.
C18orf10	-0.01376	0.7554	0.8049	-0.04826	0.2743	0.4033	-0.9932	0.3206	0.393		The GO Slim summary are based upon the 17388 unique entrezgene IDs.
CCDC117	0.01028	0.816	0.8544	-0.07222	0.1016	0.1897	-0.993	0.3207	0.3931		Among the 17388 unique entrezgene IDs, 6714 IDs are annotated to the selected functional categories, which are used for the enrichment analysis.
SAP30L	-0.2156	7.868e-07	2.775e-06	0.07439	0.09173	0.175	-0.9927	0.3208	0.3933		Parameters for the enrichment analysis:
GRINA	-0.05414	0.22	0.2839	-0.007826	0.8594	0.9088	-0.9926	0.3209	0.3933
KCNJ5	-0.1087	0.01354	0.02352	0.07446	0.09143	0.1745	-0.9916	0.3214	0.3939		Minimum number of IDs in the category: 5
GNAI1	-0.06141	0.1641	0.2196	-0.0004248	0.9923	0.9956	-0.9908	0.3218	0.3943		Maximum number of IDs in the category: 2000
SLC25A23	-0.2711	3.984e-10	2.163e-09	0.07462	0.09073	0.1735	-0.989	0.3227	0.3952		Significance Level: Top 25
ZNF420	0.03092	0.4839	0.5583	-0.0925	0.03585	0.08305	-0.9889	0.3227	0.3953		Number of permutation: 1000
LPHN1	-0.01221	0.7823	0.8277	-0.04953	0.2619	0.3896	-0.9887	0.3228	0.3953		Based on the above parameters, 25 positive related categories and 25 negative related categories are identified as enriched categories , in which 40 most significant categories and represetatives in the reduced sets are shown in this report. All significant categories can be downloaded from the 'Result Download' link.
CLNK	-0.02001	0.6504	0.7134	-0.04165	0.3456	0.4809	-0.9874	0.3234	0.396
UCKL1	0.07472	0.09028	0.1298	-0.1971	6.605e-06	5.925e-05	-0.9873	0.3235	0.3961
KIAA1370	-0.1985	5.653e-06	1.77e-05	0.07474	0.0902	0.1726	-0.9871	0.3236	0.3962
OR10G3	0.001663	0.97	0.9773	-0.06315	0.1524	0.259	-0.9854	0.3244	0.3971
C5orf47	-0.07749	0.07893	0.1151	0.01605	0.7163	0.8086	-0.9853	0.3245	0.3971
BCAS3	-0.06001	0.1739	0.231	-0.001451	0.9738	0.9839	-0.9848	0.3247	0.3974
CAPN10	0.07491	0.08947	0.1287	-0.1509	0.0005906	0.002717	-0.9843	0.325	0.3976
ADAM15	-0.08566	0.05205	0.07939	0.02438	0.581	0.701	-0.9835	0.3254	0.398
DGKD	-0.0368	0.4046	0.4807	-0.02461	0.5774	0.698	-0.9833	0.3255	0.3981
ATP2B4	-0.1079	0.01425	0.0246	0.07498	0.08918	0.1711	-0.9832	0.3255	0.3981
PNLIP	-0.004578	0.9174	0.9366	-0.05677	0.1984	0.3161	-0.9828	0.3257	0.3984
NRBF2	-0.03434	0.4368	0.5126	-0.02703	0.5405	0.6657	-0.9826	0.3258	0.3984
PKHD1	-0.1	0.02318	0.03824	0.03896	0.3776	0.5127	-0.9816	0.3263	0.3989
METTL11A	0.07509	0.08868	0.1277	-0.1469	0.0008244	0.003611	-0.9813	0.3264	0.399
C15orf34	-0.2405	3.289e-08	1.41e-07	0.07512	0.08857	0.1702	-0.9809	0.3266	0.3993
NOB1	-0.0263	0.5515	0.6232	-0.03485	0.4301	0.5637	-0.9791	0.3275	0.4003
CACNA1G	-0.051	0.248	0.3151	-0.01009	0.8193	0.8818	-0.9784	0.3279	0.4006
GTF2H2B	-0.02974	0.5007	0.5748	-0.03131	0.4784	0.6099	-0.9774	0.3284	0.4012
ZNF211	-0.08594	0.05128	0.07831	0.02507	0.5702	0.6917	-0.9768	0.3287	0.4015
DDAH1	-0.247	1.353e-08	6.064e-08	0.07539	0.08741	0.1684	-0.9765	0.3288	0.4016
LYVE1	-0.03194	0.4695	0.5448	-0.02902	0.5111	0.6395	-0.9761	0.329	0.4018
SLC29A3	-0.07631	0.08362	0.1211	0.01545	0.7264	0.8159	-0.9759	0.3291	0.4019
IL18	-0.1647	0.0001735	0.0004274	0.07544	0.0872	0.1681	-0.9757	0.3292	0.402
SLC25A31	0.02484	0.5738	0.644	-0.08559	0.05222	0.1119	-0.975	0.3295	0.4023
EIF4A1	0.0755	0.08697	0.1255	-0.1106	0.01204	0.03396	-0.9748	0.3296	0.4024
LOC148189	-0.07523	0.08812	0.127	0.01444	0.7437	0.829	-0.9747	0.3297	0.4024
THUMPD1	-0.2033	3.291e-06	1.068e-05	0.07551	0.0869	0.1676	-0.9746	0.3298	0.4025
SLC36A2	-0.01911	0.6652	0.7269	-0.04171	0.3448	0.4801	-0.974	0.3301	0.4028
ATG4B	0.07556	0.08672	0.1252	-0.1891	1.567e-05	0.000124	-0.9739	0.3301	0.4029
PAPSS2	-0.1544	0.0004359	0.001007	0.07557	0.08668	0.1673	-0.9737	0.3302	0.4029
C8ORFK29	0.07559	0.08659	0.1251	-0.1099	0.01258	0.03518	-0.9734	0.3304	0.4031
C9orf27	0.01981	0.6538	0.7165	-0.08045	0.06813	0.1381	-0.9727	0.3307	0.4034
C4orf38	-0.09485	0.03139	0.05033	0.03434	0.4368	0.5698	-0.9719	0.3311	0.4039
PRDM14	-0.01162	0.7924	0.8358	-0.04905	0.2665	0.3948	-0.9718	0.3312	0.4039
CARTPT	0.01225	0.7815	0.8272	-0.07284	0.09872	0.1853	-0.9714	0.3313	0.4041
MPI	-0.1175	0.007606	0.0139	0.07571	0.08607	0.1663	-0.9714	0.3314	0.4041
ZEB1	-0.09978	0.02354	0.03878	0.03933	0.373	0.5084	-0.9714	0.3314	0.4041
KCNMA1	-0.01617	0.7144	0.7698	-0.04448	0.3137	0.4467	-0.9712	0.3314	0.4041
GPX2	-0.08167	0.06403	0.09538	0.02115	0.6321	0.7435	-0.971	0.3316	0.4043
FAT3	-0.003248	0.9414	0.9558	-0.05734	0.1939	0.3107	-0.9707	0.3317	0.4044
CYorf15A	0.02593	0.5571	0.6285	-0.08638	0.05008	0.1083	-0.9702	0.3319	0.4046
KCTD19	0.004658	0.916	0.9355	-0.06517	0.1397	0.243	-0.9698	0.3322	0.4048
RAB26	-0.0005672	0.9898	0.9929	-0.05995	0.1743	0.2868	-0.9697	0.3322	0.4049
C9orf139	0.001242	0.9776	0.9833	-0.06174	0.1618	0.2712	-0.9693	0.3324	0.405
CTPS2	-0.04909	0.2662	0.3349	-0.01141	0.7961	0.8662	-0.969	0.3326	0.4052
HOXD4	-0.001161	0.979	0.9843	-0.05928	0.1792	0.2932	-0.9684	0.3329	0.4055
NECAP1	-0.07512	0.08857	0.1276	0.01476	0.7383	0.8249	-0.968	0.3331	0.4057
FAM27B	-0.03304	0.4543	0.53	-0.02726	0.5371	0.6628	-0.9656	0.3343	0.407
PRSS12	-0.2562	3.639e-09	1.757e-08	0.07608	0.08455	0.1638	-0.9654	0.3343	0.4071
C1orf185	-0.03189	0.4702	0.5455	-0.0284	0.5202	0.648	-0.9653	0.3344	0.4071
HMSD	0.03855	0.3827	0.458	-0.09859	0.02526	0.06232	-0.9648	0.3346	0.4074
CXorf22	-0.08151	0.06456	0.09609	0.02139	0.6281	0.7406	-0.9645	0.3348	0.4076
LRRC14	0.07614	0.08429	0.122	-0.1716	9.062e-05	0.0005496	-0.9644	0.3348	0.4076
ZDHHC4	-0.08064	0.06746	0.09998	0.02053	0.6421	0.7509	-0.9644	0.3348	0.4076
TTC39B	-0.04995	0.2578	0.3259	-0.01024	0.8166	0.88	-0.9641	0.335	0.4077
LGALS9B	-0.1281	0.003582	0.006989	0.07617	0.08418	0.1633	-0.964	0.335	0.4077
ST6GALNAC1	-0.2663	8.228e-10	4.304e-09	0.07618	0.08414	0.1632	-0.9639	0.3351	0.4078
AGGF1	-0.1321	0.002661	0.005314	0.07623	0.08393	0.1629	-0.963	0.3355	0.4082
SDSL	-0.01744	0.6929	0.7512	-0.04268	0.3337	0.468	-0.9629	0.3356	0.4082
EYA1	-0.04773	0.2796	0.3497	-0.01238	0.7792	0.8553	-0.9628	0.3356	0.4082
C16orf42	-0.06634	0.1327	0.1827	0.006308	0.8864	0.9277	-0.9621	0.336	0.4087
CXCR1	-0.1015	0.02128	0.03545	0.04164	0.3457	0.4809	-0.9616	0.3362	0.4089
OR51A7	0.01009	0.8193	0.857	-0.07003	0.1124	0.2052	-0.9609	0.3366	0.4093
CEL	0.07639	0.08329	0.1207	-0.14	0.00145	0.005824	-0.9605	0.3368	0.4096
FSCN2	-0.07329	0.09665	0.1379	0.01344	0.7609	0.8414	-0.9596	0.3373	0.4101
SLC18A1	-0.03784	0.3915	0.4671	-0.02209	0.617	0.7315	-0.9595	0.3373	0.4101
ADSL	0.07663	0.08233	0.1195	-0.1647	0.0001746	0.0009664	-0.9566	0.3388	0.4117
FAS	-0.2038	3.125e-06	1.016e-05	0.07668	0.08212	0.16	-0.9558	0.3392	0.4121
FBXW12	0.07674	0.08187	0.1189	-0.1084	0.01382	0.03795	-0.9548	0.3397	0.4126
TMIGD1	-0.006408	0.8847	0.9107	-0.0531	0.229	0.3518	-0.9531	0.3405	0.4134
TAT	-0.07276	0.09909	0.1411	0.01341	0.7614	0.8418	-0.9515	0.3414	0.4144
RET	0.07698	0.08095	0.1177	-0.109	0.01336	0.03692	-0.9511	0.3416	0.4146
HS3ST6	0.02283	0.6052	0.6724	-0.08209	0.06266	0.1294	-0.9509	0.3417	0.4147
NBLA00301	-0.003031	0.9453	0.9587	-0.05632	0.2019	0.3206	-0.9508	0.3417	0.4147
MMP15	-0.1504	0.0006177	0.001389	0.077	0.08084	0.158	-0.9506	0.3418	0.4148
NFYC	-0.06721	0.1277	0.1766	0.007939	0.8574	0.9073	-0.95	0.3421	0.4152
RNASE8	-0.00228	0.9588	0.9682	-0.05701	0.1965	0.3138	-0.9498	0.3422	0.4152
OR6B1	-0.01884	0.6698	0.7309	-0.04048	0.3593	0.4946	-0.9497	0.3422	0.4152
UTY	0.02649	0.5487	0.6208	-0.08557	0.05229	0.112	-0.9482	0.343	0.416
CSN3	-0.03476	0.4312	0.507	-0.02441	0.5805	0.7006	-0.9474	0.3434	0.4164
LGALS1	0.003812	0.9312	0.9474	-0.06287	0.1542	0.2616	-0.9464	0.344	0.4169
LARS	-0.02255	0.6097	0.6762	-0.03649	0.4086	0.5429	-0.9453	0.3445	0.4175
C4orf37	-0.07008	0.1122	0.1575	0.01113	0.8011	0.8696	-0.9451	0.3446	0.4176
C20orf203	0.07737	0.07939	0.1156	-0.1168	0.007947	0.02415	-0.9447	0.3448	0.4178
ASCC1	-0.03154	0.4751	0.5502	-0.0274	0.5349	0.661	-0.9438	0.3453	0.4183
H3F3B	-0.06336	0.151	0.2043	0.004476	0.9193	0.9488	-0.9437	0.3453	0.4183
THRB	-0.2267	2.002e-07	7.666e-07	0.07746	0.07907	0.1552	-0.9434	0.3455	0.4185
HEPH	-0.08993	0.04135	0.0645	0.03118	0.4802	0.6115	-0.9433	0.3455	0.4185
UGP2	-0.0922	0.03647	0.05765	0.0335	0.4481	0.5806	-0.9427	0.3459	0.4188
LPPR2	-0.05842	0.1856	0.2444	-0.0003647	0.9934	0.9962	-0.9418	0.3463	0.4193
CCDC25	-0.08242	0.06161	0.09211	0.02378	0.5903	0.7085	-0.9409	0.3467	0.4198
C9orf43	-0.03777	0.3924	0.468	-0.02098	0.6349	0.7453	-0.9406	0.3469	0.42
S100A5	-0.01729	0.6955	0.7535	-0.04145	0.3479	0.4829	-0.9405	0.347	0.42
RBL2	-0.2661	8.528e-10	4.453e-09	0.07765	0.0783	0.154	-0.9402	0.3471	0.4202
USP53	-0.2338	7.949e-08	3.227e-07	0.0777	0.07811	0.1538	-0.9394	0.3475	0.4206
PSORS1C1	-0.2038	3.105e-06	1.01e-05	0.07771	0.0781	0.1538	-0.9393	0.3476	0.4206
PDE6G	-0.04493	0.3088	0.3815	-0.01372	0.7561	0.8379	-0.9393	0.3476	0.4206
ABCB10	-0.02412	0.585	0.6545	-0.03453	0.4342	0.5674	-0.939	0.3477	0.4207
PRTG	0.03674	0.4054	0.4814	-0.09519	0.03078	0.07335	-0.939	0.3478	0.4207
UBE2J1	-0.03486	0.4298	0.5058	-0.02377	0.5904	0.7085	-0.9389	0.3478	0.4207
TCP10	-0.02981	0.4997	0.5739	-0.02882	0.5141	0.6422	-0.9386	0.3479	0.4209
VMA21	0.00393	0.9291	0.9455	-0.06249	0.1568	0.2649	-0.9383	0.3481	0.421
NIF3L1	0.07779	0.07778	0.1135	-0.1111	0.01166	0.0331	-0.938	0.3482	0.4212
CEACAM7	-0.1656	0.0001596	0.0003955	0.0778	0.07774	0.1533	-0.9378	0.3483	0.4212
OR4C3	-0.04774	0.2795	0.3497	-0.01075	0.8078	0.8744	-0.9367	0.3489	0.4219
C6orf134	0.07797	0.0771	0.1126	-0.1221	0.005523	0.01795	-0.9351	0.3497	0.4228
GNL3	0.07797	0.07708	0.1126	-0.1828	2.989e-05	0.0002147	-0.9351	0.3498	0.4228
FOXI1	-0.02217	0.6156	0.6816	-0.0362	0.4123	0.5466	-0.9347	0.3499	0.423
DYNC2H1	-0.07486	0.08969	0.129	0.01676	0.7043	0.7997	-0.9316	0.3515	0.4248
HMOX2	-0.2576	2.979e-09	1.458e-08	0.0782	0.07621	0.151	-0.9314	0.3517	0.425
LRIG3	-0.1201	0.006345	0.01179	0.07822	0.07613	0.1509	-0.931	0.3518	0.4251
RNF149	-0.09526	0.03067	0.04926	0.0373	0.3983	0.5334	-0.931	0.3519	0.4251
C1orf104	0.04336	0.3261	0.3994	-0.1013	0.02154	0.05461	-0.9309	0.3519	0.4252
KRTAP5-11	-0.01394	0.7522	0.8019	-0.04418	0.317	0.4504	-0.9309	0.3519	0.4252
MDM1	0.07824	0.07606	0.1112	-0.1392	0.001539	0.006132	-0.9307	0.352	0.4252
APLNR	-0.0881	0.04567	0.07051	0.03015	0.4948	0.6244	-0.9304	0.3522	0.4254
AOX1	-0.07412	0.09289	0.1331	0.01611	0.7153	0.8076	-0.9303	0.3522	0.4254
DUSP6	-0.1968	6.786e-06	2.099e-05	0.07828	0.07592	0.1506	-0.9301	0.3523	0.4255
MYBPC1	-0.06109	0.1663	0.2222	0.00309	0.9442	0.9649	-0.9293	0.3527	0.4259
USP9Y	0.03227	0.465	0.5406	-0.0901	0.04096	0.09233	-0.9286	0.3531	0.4262
DDC	0.03413	0.4397	0.5155	-0.09194	0.03701	0.0852	-0.9284	0.3532	0.4263
GGT1	-0.1349	0.002153	0.004372	0.07842	0.0754	0.1497	-0.9279	0.3535	0.4266
CTNNA3	0.004909	0.9115	0.932	-0.0628	0.1547	0.2622	-0.9277	0.3536	0.4267
GRTP1	-0.05344	0.2261	0.2908	-0.004426	0.9202	0.9494	-0.9269	0.354	0.4272
HDHD1A	-0.1461	0.0008807	0.001924	0.07851	0.07508	0.1492	-0.9265	0.3542	0.4274
KIFC2	0.07856	0.07488	0.1097	-0.1154	0.00877	0.02617	-0.9256	0.3546	0.4279
TNFSF14	-0.0816	0.06427	0.09571	0.02391	0.5882	0.7069	-0.9255	0.3547	0.4279
RASGEF1A	-0.03079	0.4857	0.5602	-0.02701	0.5408	0.6661	-0.9254	0.3548	0.4279
TEDDM1	-0.03331	0.4507	0.5265	-0.02446	0.5797	0.6999	-0.925	0.355	0.4281
LOC728190	0.03759	0.3946	0.4703	-0.09517	0.03082	0.07342	-0.9249	0.355	0.4281
FOXD4L5	-0.06286	0.1543	0.2082	0.005147	0.9072	0.9413	-0.9248	0.3551	0.4281
YEATS4	0.07866	0.0745	0.1092	-0.1102	0.01235	0.03468	-0.924	0.3555	0.4285
HCP5	-0.0559	0.2053	0.2672	-0.001717	0.969	0.981	-0.9231	0.356	0.4291
TMEM159	-0.3994	3.809e-21	7.182e-20	0.07872	0.07428	0.1478	-0.923	0.356	0.4291
HORMAD2	-0.02662	0.5466	0.6187	-0.03101	0.4825	0.6136	-0.9228	0.3561	0.4292
PCDHGC3	-0.1076	0.01461	0.02515	0.07881	0.07396	0.1474	-0.9216	0.3567	0.4298
LTA	-0.0649	0.1413	0.1928	0.007435	0.8663	0.9132	-0.921	0.357	0.4302
CD151	-0.34	2.121e-15	2.129e-14	0.07901	0.07321	0.1463	-0.9183	0.3584	0.4317
GBA3	0.01035	0.8148	0.8535	-0.0675	0.126	0.2242	-0.9162	0.3596	0.4329
C19orf54	0.07915	0.07271	0.107	-0.1086	0.01369	0.03768	-0.9161	0.3596	0.4329
NFKBIE	-0.02154	0.6258	0.691	-0.03567	0.4192	0.5534	-0.916	0.3597	0.433
BPIL3	0.002438	0.956	0.9662	-0.05956	0.1771	0.2905	-0.9153	0.36	0.4333
PNMA3	0.07924	0.07239	0.1066	-0.1665	0.0001477	0.0008403	-0.9147	0.3603	0.4336
OR2F1	-0.03942	0.372	0.4468	-0.01769	0.6888	0.7881	-0.9144	0.3605	0.4338
SLC16A9	-0.07462	0.09073	0.1303	0.01759	0.6904	0.7894	-0.9144	0.3605	0.4338
NRTN	0.07935	0.07199	0.1061	-0.1334	0.002422	0.008972	-0.9129	0.3613	0.4346
PLSCR4	-0.1867	2.009e-05	5.759e-05	0.0794	0.07181	0.144	-0.9121	0.3617	0.4351
SLC16A10	0.04016	0.3631	0.4379	-0.09688	0.02792	0.06763	-0.9114	0.3621	0.4355
NOTCH4	-0.01939	0.6606	0.7228	-0.0375	0.3958	0.5313	-0.911	0.3623	0.4357
C17orf88	0.00344	0.9379	0.9528	-0.06017	0.1728	0.285	-0.909	0.3634	0.4369
PPP2R2B	-0.06403	0.1468	0.1993	0.007364	0.8676	0.914	-0.9082	0.3638	0.4373
MGC16121	0.01796	0.6843	0.7433	-0.07459	0.09085	0.1737	-0.9081	0.3638	0.4374
ACE2	-0.2905	1.783e-11	1.157e-10	0.07968	0.07081	0.1424	-0.9076	0.3641	0.4377
SQSTM1	-0.1902	1.394e-05	4.105e-05	0.07976	0.07051	0.1419	-0.9062	0.3648	0.4384
MB	0.0141	0.7495	0.7996	-0.0706	0.1095	0.2012	-0.9058	0.365	0.4386
POLM	-0.01659	0.7073	0.7638	-0.03993	0.3659	0.5012	-0.9049	0.3655	0.4391
SNORA50	-0.0297	0.5012	0.5751	-0.02681	0.5438	0.6689	-0.9048	0.3656	0.4391
TMEM63B	-0.2225	3.375e-07	1.25e-06	0.07986	0.07017	0.1413	-0.9047	0.3656	0.4392
IRF2	-0.2599	2.133e-09	1.062e-08	0.07987	0.07014	0.1413	-0.9045	0.3657	0.4392
L3MBTL2	-0.03248	0.462	0.5374	-0.024	0.5868	0.7056	-0.9044	0.3658	0.4393
HYMAI	0.07992	0.06996	0.1033	-0.1242	0.00475	0.01581	-0.9037	0.3661	0.4397
NUPL1	0.005753	0.8964	0.9199	-0.06214	0.1591	0.268	-0.9035	0.3662	0.4398
FOXN1	-0.1568	0.0003554	0.0008344	0.08014	0.06918	0.1397	-0.9001	0.3681	0.4418
ZYG11B	-0.07294	0.09825	0.14	0.01681	0.7035	0.7991	-0.9	0.3681	0.4419
TLL1	-0.05683	0.1979	0.2586	0.0006928	0.9875	0.993	-0.8994	0.3685	0.4422
ADAM5P	0.02971	0.5011	0.5751	-0.08572	0.05188	0.1113	-0.899	0.3687	0.4425
KIR3DP1	0.08022	0.06892	0.1019	-0.1175	0.007591	0.02325	-0.8989	0.3687	0.4425
BMF	-0.02688	0.5428	0.6151	-0.02923	0.5081	0.6368	-0.8982	0.3691	0.4428
PTPRVP	0.04137	0.3488	0.4233	-0.09725	0.02732	0.0664	-0.898	0.3692	0.4429
GNLY	0.02035	0.645	0.7085	-0.07629	0.08369	0.1626	-0.8973	0.3695	0.4433
ZNF583	-0.04918	0.2653	0.334	-0.006752	0.8785	0.9222	-0.8958	0.3704	0.4442
OR12D2	-0.01159	0.7931	0.8363	-0.04429	0.3158	0.4492	-0.8948	0.3709	0.4448
ZNF175	-0.0724	0.1007	0.1432	0.01674	0.7047	0.7999	-0.8926	0.3721	0.4461
FLJ12825	-0.001449	0.9738	0.9802	-0.05424	0.2191	0.3409	-0.8921	0.3723	0.4464
ITIH1	-0.02007	0.6496	0.7126	-0.03564	0.4196	0.5538	-0.892	0.3724	0.4464
OR10A2	-0.05163	0.2421	0.3086	-0.004048	0.927	0.9541	-0.8919	0.3724	0.4465
CLDN16	-0.1043	0.0179	0.03032	0.08066	0.0674	0.137	-0.8918	0.3725	0.4465
MMGT1	-0.0639	0.1476	0.2003	0.008249	0.8519	0.9035	-0.8918	0.3725	0.4465
ENTHD1	0.00905	0.8377	0.8722	-0.06466	0.1428	0.2469	-0.8913	0.3728	0.4468
HABP4	-0.02521	0.5681	0.6386	-0.03042	0.4909	0.621	-0.8908	0.373	0.4471
RUFY4	0.04211	0.3402	0.4145	-0.0975	0.02693	0.06563	-0.8901	0.3734	0.4475
FABP2	-0.03809	0.3884	0.4641	-0.01745	0.6928	0.7913	-0.8892	0.3739	0.448
TUBA8	0.08083	0.06681	0.09915	-0.1095	0.01292	0.03595	-0.889	0.374	0.4481
RDH13	-0.07484	0.08977	0.1291	0.01947	0.6593	0.7641	-0.888	0.3745	0.4487
POLR3C	0.08096	0.0664	0.09859	-0.1031	0.01921	0.04967	-0.8871	0.375	0.4493
LRRC32	-0.06912	0.1172	0.1636	0.01383	0.7543	0.8364	-0.8865	0.3754	0.4496
CCR9	-0.09428	0.03243	0.05186	0.03917	0.3751	0.5103	-0.8853	0.376	0.4503
NOVA2	-0.03266	0.4595	0.5352	-0.02258	0.6092	0.7242	-0.8844	0.3765	0.4508
GTF2F2	0.0812	0.06559	0.09752	-0.1115	0.01133	0.03228	-0.8832	0.3771	0.4515
PDCD2L	0.08121	0.06555	0.09747	-0.1365	0.001911	0.007366	-0.883	0.3772	0.4516
C19orf44	-0.01194	0.7869	0.8313	-0.04319	0.3279	0.462	-0.8829	0.3773	0.4516
RAB38	-0.1474	0.0007952	0.001751	0.08123	0.06548	0.1339	-0.8827	0.3774	0.4517
PRSS54	0.01191	0.7874	0.8316	-0.06677	0.1302	0.2298	-0.8794	0.3792	0.4537
FECH	0.04383	0.3209	0.3941	-0.09853	0.02535	0.0625	-0.8792	0.3793	0.4538
C17orf86	0.08146	0.06473	0.09634	-0.1292	0.003318	0.01169	-0.879	0.3794	0.4539
GPR109A	-0.005104	0.908	0.9292	-0.0497	0.2602	0.3877	-0.8779	0.38	0.4545
RHBDD3	0.03273	0.4586	0.5344	-0.08741	0.04742	0.1038	-0.8778	0.3801	0.4546
OR13C5	-0.02819	0.5233	0.5964	-0.02663	0.5465	0.6714	-0.8777	0.3801	0.4546
FAM86B2	-0.06519	0.1396	0.1907	0.01044	0.8131	0.878	-0.8775	0.3802	0.4547
DULLARD	-0.02258	0.6091	0.6757	-0.03221	0.4657	0.5984	-0.8774	0.3803	0.4547
SERPINB1	-0.2009	4.326e-06	1.38e-05	0.0816	0.06427	0.132	-0.8768	0.3806	0.455
CDRT15P	0.01825	0.6795	0.7394	-0.0729	0.09841	0.1849	-0.8764	0.3808	0.4552
NCOA4	-0.1977	6.207e-06	1.931e-05	0.08169	0.06397	0.1315	-0.8753	0.3814	0.4558
STK31	0.0009231	0.9833	0.9874	-0.05556	0.2081	0.3278	-0.8753	0.3814	0.4558
GNRH2	0.04108	0.3522	0.427	-0.09555	0.03016	0.07211	-0.8752	0.3814	0.4558
NCRNA00171	0.04082	0.3552	0.4301	-0.09529	0.03061	0.07304	-0.8751	0.3815	0.4559
ZNF397OS	0.0475	0.282	0.3523	-0.1019	0.02074	0.05293	-0.8746	0.3818	0.4561
TSHB	-0.03592	0.416	0.4921	-0.01863	0.6732	0.776	-0.8734	0.3825	0.4569
FBLN1	-0.02023	0.6469	0.7103	-0.03429	0.4374	0.5702	-0.8731	0.3826	0.457
LOC100130987	0.02066	0.64	0.7037	-0.07505	0.08888	0.1706	-0.8723	0.383	0.4574
PARN	-0.2932	1.145e-11	7.589e-11	0.08187	0.06337	0.1304	-0.8723	0.383	0.4574
FCRL3	-0.03549	0.4215	0.4977	-0.01898	0.6674	0.7707	-0.8722	0.3831	0.4574
MIF	0.08188	0.06333	0.09445	-0.1801	3.937e-05	0.0002695	-0.8721	0.3831	0.4574
TARSL2	-0.08327	0.05899	0.08878	0.029	0.5114	0.6397	-0.8709	0.3838	0.4582
ALOX12P2	-0.01202	0.7855	0.8304	-0.04227	0.3384	0.4732	-0.8694	0.3846	0.4591
ATP6V1E2	0.005985	0.8922	0.9167	-0.06022	0.1724	0.2846	-0.8691	0.3848	0.4592
LOC729375	-0.03442	0.4358	0.5116	-0.01986	0.6529	0.7589	-0.8691	0.3848	0.4592
THPO	0.01546	0.7263	0.7803	-0.06967	0.1143	0.2079	-0.8691	0.3848	0.4592
C21orf84	-0.06352	0.15	0.203	0.009298	0.8333	0.8914	-0.869	0.3848	0.4592
PAPPA2	-0.04878	0.2692	0.3382	-0.005454	0.9017	0.9378	-0.8686	0.385	0.4594
MSR1	-0.08954	0.04223	0.06574	0.0355	0.4215	0.5556	-0.8679	0.3855	0.4599
SPRN	0.08221	0.06228	0.09302	-0.148	0.000756	0.003352	-0.8669	0.386	0.4604
C6orf114	-0.06605	0.1344	0.1847	0.01199	0.786	0.8602	-0.8665	0.3862	0.4606
GCOM1	-0.1701	0.0001051	0.0002689	0.08228	0.06206	0.1284	-0.8658	0.3866	0.461
NBL1	-0.06075	0.1686	0.2249	0.006727	0.879	0.9224	-0.8657	0.3866	0.461
CCDC103	-0.04527	0.3052	0.3776	-0.008741	0.8431	0.898	-0.8649	0.3871	0.4615
TNFSF15	-0.1493	0.0006765	0.00151	0.08238	0.06174	0.1278	-0.8641	0.3875	0.4619
EBF1	-0.03609	0.4137	0.4897	-0.01783	0.6865	0.7866	-0.8633	0.3879	0.4623
PADI6	0.03825	0.3864	0.4621	-0.09197	0.03694	0.08507	-0.8629	0.3882	0.4626
QKI	-0.004088	0.9263	0.943	-0.04974	0.2598	0.3873	-0.8622	0.3886	0.4629
KLHL13	0.03662	0.407	0.4829	-0.0903	0.04051	0.0915	-0.8621	0.3886	0.4629
GSTM2P1	-0.02287	0.6046	0.6719	-0.03097	0.4831	0.6141	-0.862	0.3887	0.463
IDH1	-0.06224	0.1584	0.2129	0.008522	0.847	0.9009	-0.861	0.3893	0.4636
PAQR6	0.0826	0.06106	0.09142	-0.1162	0.008299	0.02504	-0.8607	0.3894	0.4638
GCNT4	-0.1833	2.858e-05	7.968e-05	0.08262	0.061	0.1264	-0.8604	0.3896	0.4639
PIM2	0.00441	0.9205	0.9388	-0.05798	0.189	0.305	-0.8583	0.3907	0.4651
TFPT	0.08283	0.06034	0.09054	-0.181	3.618e-05	0.0002509	-0.8569	0.3915	0.4658
ZNF747	-0.01254	0.7764	0.8225	-0.04087	0.3547	0.4899	-0.8552	0.3924	0.4668
HMHA1	-0.04854	0.2716	0.3408	-0.004854	0.9125	0.9448	-0.8551	0.3925	0.4669
SNORD116-20	-0.02664	0.5464	0.6185	-0.02675	0.5447	0.6695	-0.8548	0.3926	0.467
SCUBE1	-0.01792	0.685	0.7439	-0.03544	0.4222	0.5562	-0.8544	0.3929	0.4673
TSFM	0.03786	0.3913	0.467	-0.09099	0.03901	0.08878	-0.8533	0.3935	0.468
BTNL3	-0.06806	0.123	0.1709	0.01489	0.7361	0.8233	-0.8524	0.394	0.4685
RXRA	-0.1058	0.01628	0.02778	0.08311	0.05945	0.124	-0.8524	0.394	0.4685
GABARAPL1	-0.08408	0.05655	0.08546	0.031	0.4827	0.6136	-0.8519	0.3943	0.4687
LOC728554	0.08317	0.05927	0.08914	-0.1099	0.01261	0.03526	-0.8514	0.3946	0.4691
EIF1AY	0.03618	0.4126	0.4887	-0.08918	0.04307	0.09619	-0.8512	0.3947	0.4692
GPBAR1	-0.07391	0.09383	0.1343	0.02085	0.637	0.7469	-0.8511	0.3947	0.4692
FBXO22OS	0.001548	0.972	0.979	-0.05467	0.2155	0.3367	-0.851	0.3948	0.4692
RNF144B	-0.2158	7.687e-07	2.716e-06	0.0832	0.05918	0.1235	-0.8509	0.3948	0.4692
OR10A4	-0.01802	0.6833	0.7424	-0.03512	0.4264	0.5602	-0.8508	0.3949	0.4693
LOC100133991	-0.001434	0.9741	0.9804	-0.05166	0.2419	0.3668	-0.8505	0.395	0.4694
PRPF3	0.08323	0.05911	0.08893	-0.1549	0.0004198	0.002041	-0.8505	0.395	0.4694
VPS16	0.08324	0.05906	0.08887	-0.1949	8.388e-06	7.277e-05	-0.8503	0.3952	0.4695
CYP2S1	-0.1425	0.001188	0.002534	0.08328	0.05894	0.123	-0.8496	0.3955	0.4699
FAM134C	-0.1183	0.007188	0.0132	0.08331	0.05885	0.1229	-0.8492	0.3958	0.4702
KRTAP8-1	-0.04031	0.3613	0.4361	-0.01269	0.7739	0.8511	-0.8487	0.396	0.4704
CRH	0.001087	0.9804	0.9854	-0.05403	0.2209	0.3429	-0.8482	0.3963	0.4707
SHISA5	-0.09608	0.02925	0.04716	0.04335	0.3261	0.4601	-0.8473	0.3968	0.4713
GABRE	-0.1433	0.001115	0.002389	0.08345	0.05843	0.1222	-0.8469	0.397	0.4715
AKAP1	-0.1117	0.0112	0.01975	0.08355	0.05813	0.1217	-0.8454	0.3979	0.4724
IL3	-0.03249	0.4619	0.5373	-0.0203	0.6457	0.7531	-0.8452	0.398	0.4724
PROCA1	0.08356	0.05808	0.08756	-0.1131	0.01022	0.02965	-0.8451	0.3981	0.4725
POLR2J3	0.01474	0.7386	0.7907	-0.06744	0.1264	0.2245	-0.8449	0.3982	0.4726
ITIH5L	-0.007034	0.8735	0.9012	-0.04567	0.301	0.4328	-0.844	0.3987	0.4731
AMTN	-0.03958	0.3701	0.4448	-0.01308	0.7671	0.8463	-0.8432	0.3991	0.4736
PCYT1B	-0.03329	0.4509	0.5268	-0.01935	0.6613	0.7656	-0.8429	0.3993	0.4738
CDH16	-0.08325	0.05903	0.08884	0.03076	0.4861	0.6169	-0.8425	0.3995	0.4739
DUPD1	-0.01467	0.7399	0.7917	-0.03785	0.3913	0.5268	-0.841	0.4004	0.4748
IGF1	-0.05991	0.1746	0.2319	0.007452	0.866	0.913	-0.8406	0.4006	0.475
TNS1	-0.2587	2.557e-09	1.26e-08	0.08384	0.05725	0.1202	-0.8406	0.4006	0.475
PLGLA	0.005671	0.8978	0.9211	-0.05805	0.1884	0.3043	-0.8392	0.4014	0.4759
FOXD4L2	-0.05791	0.1895	0.2489	0.005545	0.9001	0.937	-0.839	0.4015	0.4759
FBXL20	-0.006063	0.8908	0.9157	-0.04631	0.2942	0.4253	-0.8387	0.4016	0.4761
CD99L2	0.002539	0.9542	0.9652	-0.05483	0.2142	0.335	-0.8377	0.4022	0.4767
MAPK8IP3	0.02901	0.5113	0.5848	-0.08121	0.06555	0.134	-0.8377	0.4022	0.4767
PEX12	-0.1519	0.0005428	0.001233	0.08405	0.05664	0.1194	-0.8373	0.4024	0.4769
MCCD1	-0.02376	0.5906	0.6597	-0.02854	0.5182	0.6463	-0.8372	0.4025	0.4769
LTBP2	-0.2153	8.158e-07	2.872e-06	0.08409	0.05653	0.1191	-0.8367	0.4028	0.4772
QRSL1	0.08408	0.05653	0.08545	-0.1256	0.004319	0.01462	-0.8367	0.4027	0.4772
ZNF785	0.01459	0.7411	0.7928	-0.06676	0.1303	0.23	-0.8362	0.4031	0.4775
PYHIN1	-0.02784	0.5285	0.6014	-0.02438	0.5809	0.7008	-0.8361	0.4031	0.4775
SNAR-B2	0.01801	0.6834	0.7425	-0.07013	0.1119	0.2045	-0.8357	0.4033	0.4777
TSEN2	0.08417	0.05629	0.08513	-0.1551	0.0004124	0.002012	-0.8354	0.4035	0.4779
KIAA1543	0.01093	0.8045	0.8456	-0.06299	0.1535	0.2606	-0.8343	0.4041	0.4785
C1orf170	-0.1019	0.02069	0.03455	0.05018	0.2557	0.3826	-0.8322	0.4053	0.4798
GALK1	0.0844	0.05559	0.08417	-0.1335	0.002394	0.00888	-0.8316	0.4056	0.4801
PSMA7	0.0844	0.0556	0.08417	-0.1717	8.96e-05	0.0005442	-0.8316	0.4056	0.4801
CSRP2BP	0.02747	0.534	0.6067	-0.07925	0.07236	0.1449	-0.8308	0.4061	0.4805
CXorf26	-0.03523	0.425	0.501	-0.01664	0.7064	0.8011	-0.8305	0.4063	0.4807
TIMP4	-0.02487	0.5733	0.6436	-0.02688	0.5428	0.6679	-0.8286	0.4073	0.4819
TYMP	-0.006821	0.8773	0.9044	-0.04491	0.3091	0.4416	-0.8284	0.4074	0.4819
KLHL20	-0.1754	6.302e-05	0.0001673	0.0847	0.05475	0.1161	-0.8269	0.4083	0.4829
IFI44	-0.04864	0.2705	0.3397	-0.002976	0.9463	0.9662	-0.8268	0.4084	0.4829
CSN2	-0.006512	0.8828	0.9091	-0.04511	0.3069	0.4394	-0.8267	0.4084	0.4829
C16orf55	0.01068	0.8089	0.8492	-0.06223	0.1585	0.2672	-0.8261	0.4088	0.4832
ANXA11	-0.304	1.787e-12	1.306e-11	0.08476	0.05456	0.1158	-0.8258	0.4089	0.4834
ZNF24	0.000348	0.9937	0.9954	-0.05187	0.24	0.3647	-0.8253	0.4092	0.4837
PRDX1	-0.02177	0.6221	0.6876	-0.02977	0.5002	0.6295	-0.8252	0.4093	0.4837
C7orf11	0.08481	0.05442	0.08257	-0.2114	1.297e-06	1.45e-05	-0.825	0.4094	0.4838
ZDHHC24	-0.07849	0.07514	0.11	0.02713	0.5391	0.6644	-0.8241	0.4099	0.4843
TLR7	-0.1375	0.001758	0.003631	0.0849	0.05416	0.1152	-0.8236	0.4102	0.4846
DUS2L	0.03373	0.445	0.5209	-0.08502	0.05383	0.1146	-0.8234	0.4103	0.4847
LRRC69	0.03808	0.3884	0.4641	-0.08935	0.04268	0.0955	-0.8234	0.4103	0.4847
C16orf68	0.08495	0.05402	0.08203	-0.199	5.361e-06	4.952e-05	-0.8228	0.4106	0.4851
LGR5	-0.01397	0.7518	0.8015	-0.03739	0.3972	0.5325	-0.8224	0.4109	0.4853
LCE5A	0.02952	0.5039	0.5777	-0.08075	0.06708	0.1365	-0.8221	0.411	0.4854
IFNAR2	-0.1089	0.01338	0.02328	0.08505	0.05374	0.1145	-0.8212	0.4115	0.4859
FCGR2B	-0.05958	0.177	0.2346	0.008456	0.8482	0.9014	-0.8193	0.4126	0.4871
TRMT61B	0.08517	0.05341	0.08122	-0.2755	1.997e-10	6.883e-09	-0.8193	0.4126	0.4871
ZP3	0.08519	0.05335	0.08114	-0.1059	0.01625	0.04337	-0.8189	0.4128	0.4873
GOLGA6L6	-0.004426	0.9202	0.9387	-0.04669	0.2903	0.4208	-0.8186	0.413	0.4874
MLH3	-0.005791	0.8957	0.9194	-0.04532	0.3046	0.4369	-0.8186	0.413	0.4874
PGLYRP1	-0.01534	0.7283	0.7822	-0.03577	0.418	0.5521	-0.8184	0.4132	0.4875
PSMG1	0.08527	0.05312	0.08082	-0.2064	2.305e-06	2.371e-05	-0.8176	0.4136	0.4879
PDE6H	0.003154	0.9431	0.9572	-0.05416	0.2199	0.3417	-0.8171	0.4139	0.4883
LOC100190939	-0.03158	0.4745	0.5498	-0.01939	0.6606	0.7652	-0.8162	0.4144	0.4888
ACOT9	-0.002194	0.9604	0.9694	-0.04876	0.2694	0.3979	-0.8161	0.4144	0.4888
C7orf13	0.08544	0.05264	0.08017	-0.1444	0.001014	0.00429	-0.8149	0.4151	0.4896
NUDT9P1	0.03618	0.4126	0.4887	-0.08692	0.04868	0.1059	-0.8147	0.4152	0.4897
IL28RA	-0.07385	0.09409	0.1346	0.02309	0.6012	0.7174	-0.8142	0.4155	0.4899
ZNF101	0.03658	0.4074	0.4833	-0.08726	0.04778	0.1043	-0.8137	0.4158	0.4902
GLT25D2	-0.05515	0.2115	0.2743	0.004362	0.9213	0.95	-0.8137	0.4158	0.4902
CSRP3	0.03655	0.4078	0.4837	-0.08713	0.04813	0.1049	-0.8121	0.4167	0.4912
GUSBP3	0.02307	0.6014	0.6693	-0.0737	0.09475	0.1795	-0.8121	0.4167	0.4912
NT5E	-0.1282	0.003568	0.006962	0.08562	0.05215	0.1118	-0.812	0.4168	0.4912
TCFL5	0.08562	0.05215	0.0795	-0.1071	0.01504	0.04068	-0.812	0.4168	0.4912
ASB16	0.04123	0.3505	0.425	-0.09174	0.03742	0.08592	-0.8114	0.4171	0.4916
CRYBA1	-0.02124	0.6306	0.6952	-0.02943	0.5052	0.6338	-0.8113	0.4172	0.4916
CCDC112	0.02469	0.5762	0.6462	-0.07526	0.08797	0.1692	-0.8112	0.4172	0.4917
TPM1	-0.0745	0.09122	0.131	0.02398	0.5872	0.706	-0.8104	0.4177	0.4922
ACSS2	-0.2065	2.294e-06	7.576e-06	0.08582	0.0516	0.1109	-0.8087	0.4187	0.4932
ESRRG	-0.06622	0.1334	0.1835	0.01579	0.7207	0.8119	-0.8083	0.4189	0.4934
C12orf77	0.01804	0.683	0.7421	-0.06842	0.121	0.2175	-0.8077	0.4193	0.4938
TMEM110	-0.03981	0.3673	0.4421	-0.01062	0.8099	0.8759	-0.8076	0.4193	0.4938
TTN	0.03978	0.3677	0.4425	-0.09004	0.0411	0.09258	-0.8073	0.4195	0.494
LCK	-0.0006353	0.9885	0.9918	-0.04967	0.2605	0.3881	-0.8058	0.4203	0.4949
LST-3TM12	-0.06587	0.1355	0.1858	0.01561	0.7237	0.8141	-0.8057	0.4204	0.495
KLHL12	-0.05212	0.2377	0.3038	0.001929	0.9652	0.9788	-0.804	0.4214	0.4959
VSIG4	-0.06165	0.1624	0.2176	0.01152	0.7942	0.8654	-0.8034	0.4217	0.4962
RAB14	-0.1746	6.821e-05	0.0001797	0.08617	0.05067	0.1093	-0.8032	0.4218	0.4963
PSAPL1	-0.04298	0.3304	0.4039	-0.007154	0.8713	0.9164	-0.8028	0.4221	0.4966
SMOC1	-0.002184	0.9606	0.9695	-0.04787	0.2782	0.4077	-0.8017	0.4227	0.4973
SIGLEC11	-0.02918	0.5088	0.5824	-0.02086	0.6367	0.7467	-0.8011	0.423	0.4976
RAB27A	-0.3714	2.713e-18	3.79e-17	0.08632	0.05024	0.1086	-0.8007	0.4233	0.4979
SFRS17A	0.03809	0.3883	0.4641	-0.08794	0.04608	0.1014	-0.8005	0.4234	0.498
SYNPR	0.03066	0.4875	0.562	-0.08051	0.06792	0.1378	-0.7999	0.4238	0.4983
IGSF5	-0.01108	0.802	0.8434	-0.03885	0.379	0.5144	-0.7994	0.4241	0.4986
PARP6	-0.03658	0.4075	0.4834	-0.01329	0.7635	0.8435	-0.7985	0.4246	0.4992
CLK2P	0.02865	0.5165	0.59	-0.07833	0.07574	0.1503	-0.7971	0.4254	0.5
MGRN1	-0.1502	0.0006256	0.001405	0.08655	0.04965	0.1075	-0.7971	0.4254	0.5
CCDC109A	-0.09118	0.03859	0.0606	0.04159	0.3462	0.4814	-0.7966	0.4257	0.5003
RHBDL3	-0.01083	0.8063	0.8471	-0.03891	0.3782	0.5134	-0.7965	0.4258	0.5003
NPM3	0.08662	0.04946	0.07577	-0.1748	6.641e-05	0.000424	-0.7959	0.4261	0.5006
FAM127B	0.04802	0.2767	0.3465	-0.09752	0.0269	0.06559	-0.7956	0.4263	0.5009
UFD1L	0.08671	0.04921	0.07544	-0.1366	0.001897	0.007318	-0.7944	0.4269	0.5016
C15orf53	-0.006513	0.8828	0.9091	-0.04307	0.3293	0.4635	-0.7941	0.4272	0.5018
SUPT3H	0.08674	0.04913	0.07533	-0.1572	0.000342	0.001713	-0.7939	0.4272	0.5018
CLEC18B	0.02863	0.5169	0.5903	-0.07797	0.07709	0.1523	-0.7917	0.4285	0.5033
AKR1C2	-0.04801	0.2768	0.3466	-0.001395	0.9748	0.9845	-0.7914	0.4287	0.5035
OR2A5	-0.02051	0.6424	0.7059	-0.02889	0.5131	0.6414	-0.7908	0.429	0.5038
POLR2E	0.08703	0.04839	0.07433	-0.1058	0.01631	0.04348	-0.7893	0.4299	0.5047
MT1L	0.01963	0.6567	0.7192	-0.06884	0.1187	0.2144	-0.789	0.4301	0.5049
RDH5	-0.05022	0.2552	0.3231	0.000999	0.982	0.9892	-0.7885	0.4304	0.5051
TRIM35	-0.1108	0.01185	0.02082	0.08711	0.04817	0.105	-0.788	0.4307	0.5054
ASCL1	0.08712	0.04815	0.07401	-0.1438	0.001066	0.004474	-0.7878	0.4308	0.5054
CHST2	-0.0592	0.1798	0.2378	0.01003	0.8203	0.8824	-0.7878	0.4308	0.5054
PIGZ	-0.04944	0.2628	0.3312	0.0002703	0.9951	0.9971	-0.7875	0.431	0.5056
SLC34A3	0.0391	0.3759	0.4508	-0.08812	0.04564	0.1007	-0.7871	0.4312	0.5058
C1orf89	-0.06377	0.1485	0.2013	0.01469	0.7394	0.8258	-0.7865	0.4316	0.5062
TRIM21	-0.1703	0.0001026	0.0002628	0.08721	0.04793	0.1046	-0.7865	0.4316	0.5062
CCNO	0.0009994	0.9819	0.9864	-0.05006	0.2568	0.3839	-0.7859	0.4319	0.5065
BSG	0.002754	0.9503	0.9624	-0.05179	0.2407	0.3655	-0.7855	0.4321	0.5067
PSMB7	0.08728	0.04774	0.07342	-0.1117	0.01121	0.03198	-0.7853	0.4323	0.5069
CD28	-0.08613	0.05076	0.07758	0.03726	0.3987	0.5338	-0.7847	0.4327	0.5073
RPP30	0.08734	0.04759	0.07321	-0.19	1.422e-05	0.0001144	-0.7843	0.4329	0.5075
LRRC37B	0.04332	0.3265	0.3998	-0.0921	0.03667	0.08462	-0.7836	0.4333	0.5079
DNAJC25-GNG10	0.04246	0.3362	0.4102	-0.09123	0.03849	0.08788	-0.7835	0.4334	0.508
ZNF542	-0.01787	0.6858	0.7446	-0.03106	0.4819	0.6129	-0.7834	0.4334	0.508
ARHGAP26	-0.0584	0.1858	0.2446	0.009519	0.8294	0.8887	-0.7832	0.4335	0.508
SMAD9	0.0422	0.3392	0.4134	-0.09089	0.03922	0.08917	-0.7822	0.4341	0.5086
PLK2	-0.0593	0.179	0.2369	0.01053	0.8116	0.8771	-0.7816	0.4344	0.5089
BTBD3	0.08753	0.04711	0.07254	-0.1082	0.01403	0.0384	-0.7813	0.4346	0.5091
KRT24	-0.02161	0.6247	0.69	-0.02717	0.5384	0.664	-0.781	0.4348	0.5092
AKR7A3	0.04142	0.3482	0.4227	-0.09003	0.04111	0.09259	-0.7808	0.4349	0.5093
ADRBK2	0.001396	0.9748	0.9809	-0.05014	0.2561	0.383	-0.7807	0.435	0.5093
OXER1	-0.004124	0.9256	0.9425	-0.04455	0.313	0.446	-0.7795	0.4357	0.5101
ARID5A	0.08767	0.04676	0.07207	-0.1068	0.01531	0.04131	-0.7791	0.4359	0.5104
ZNF808	-0.0732	0.09703	0.1385	0.02464	0.5769	0.6976	-0.7789	0.436	0.5105
MPP3	0.02504	0.5708	0.6412	-0.07354	0.0955	0.1806	-0.7779	0.4366	0.511
GHRHR	-0.0516	0.2424	0.3089	0.003067	0.9446	0.965	-0.7774	0.4369	0.5113
ADAM7	-0.04831	0.2738	0.3434	-0.0002194	0.996	0.9975	-0.7773	0.437	0.5114
FEM1C	-0.2497	9.218e-09	4.228e-08	0.0878	0.04641	0.102	-0.7768	0.4373	0.5116
GPR62	0.03538	0.4231	0.4992	-0.08371	0.05764	0.1208	-0.776	0.4378	0.5121
NAE1	0.08796	0.04603	0.07103	-0.1084	0.01387	0.03806	-0.7744	0.4387	0.5131
RPL36A	0.08797	0.04599	0.07098	-0.2164	7.131e-07	8.556e-06	-0.7741	0.4389	0.5133
LOC100128811	-0.04015	0.3632	0.438	-0.008131	0.854	0.905	-0.7732	0.4394	0.5139
ERGIC1	-0.2281	1.664e-07	6.467e-07	0.08805	0.04581	0.101	-0.773	0.4395	0.514
BSCL2	-0.1213	0.005849	0.01095	0.0881	0.04567	0.1008	-0.772	0.4401	0.5145
CCL18	-0.01632	0.7118	0.7676	-0.03186	0.4706	0.6028	-0.7714	0.4405	0.5149
MRPS2	0.08819	0.04545	0.07022	-0.1506	0.0006049	0.002772	-0.7706	0.4409	0.5154
WDR35	0.08823	0.04537	0.07011	-0.1229	0.005213	0.01712	-0.77	0.4413	0.5157
LRRTM3	0.08829	0.04521	0.0699	-0.1615	0.0002328	0.001241	-0.769	0.4419	0.5164
MFSD3	0.004897	0.9117	0.9322	-0.05288	0.231	0.3541	-0.7687	0.4421	0.5166
IFT74	-0.05974	0.1759	0.2334	0.01184	0.7886	0.8617	-0.7675	0.4428	0.5173
MARVELD2	-0.2125	1.139e-06	3.937e-06	0.0885	0.04469	0.09904	-0.7656	0.4439	0.5185
DOCK1	-0.04731	0.2839	0.3544	-0.000444	0.992	0.9954	-0.7649	0.4444	0.5189
TMEM106B	-0.1019	0.02077	0.03467	0.05432	0.2185	0.3402	-0.7648	0.4444	0.5189
HCG26	-0.06373	0.1486	0.2015	0.01604	0.7164	0.8087	-0.7644	0.4446	0.5191
HSPE1	0.08859	0.04448	0.06887	-0.1166	0.008056	0.02443	-0.7642	0.4448	0.5193
IVNS1ABP	0.009544	0.8289	0.8649	-0.05723	0.1948	0.3119	-0.764	0.4448	0.5194
TCEA1	-0.02836	0.5208	0.5939	-0.0193	0.6621	0.7662	-0.763	0.4455	0.5199
KRTAP5-2	-0.05685	0.1977	0.2585	0.009252	0.8341	0.892	-0.7627	0.4456	0.5201
EGR2	-0.04984	0.2589	0.3269	0.002249	0.9594	0.9752	-0.7624	0.4458	0.5203
SIX1	-0.05398	0.2214	0.2854	0.006392	0.8849	0.9266	-0.7623	0.4459	0.5203
CEP120	-0.05469	0.2154	0.2788	0.007115	0.872	0.9169	-0.7621	0.446	0.5204
HSD3B7	-0.05273	0.2322	0.2977	0.005188	0.9065	0.9408	-0.7617	0.4463	0.5206
H2BFXP	0.08875	0.04409	0.06833	-0.1824	3.138e-05	0.0002232	-0.7616	0.4463	0.5207
CREB3L1	-0.1956	7.796e-06	2.388e-05	0.08882	0.04392	0.09763	-0.7604	0.447	0.5214
FLJ46361	-0.01998	0.6509	0.7138	-0.02751	0.5334	0.6597	-0.7604	0.447	0.5214
DNAJB6	0.04624	0.2949	0.3663	-0.09339	0.0341	0.07988	-0.7577	0.4486	0.5231
CCL2	-0.04344	0.3251	0.3984	-0.003837	0.9308	0.9562	-0.7572	0.4489	0.5233
SLC25A37	-0.03693	0.403	0.4792	-0.01036	0.8146	0.8789	-0.7571	0.449	0.5234
CD300C	-0.05774	0.1908	0.2504	0.01049	0.8122	0.8775	-0.7571	0.449	0.5234
NAT15	-0.1553	0.0004057	0.0009426	0.0891	0.04328	0.09656	-0.7561	0.4496	0.524
DTNA	0.08911	0.04325	0.06719	-0.1042	0.01797	0.04702	-0.7559	0.4497	0.524
CCL3L3	0.007442	0.8662	0.8954	-0.05461	0.216	0.3372	-0.7556	0.4499	0.5242
TSEN54	0.08912	0.04321	0.06712	-0.1585	0.0003051	0.001557	-0.7556	0.4499	0.5242
CDON	0.01004	0.8201	0.8576	-0.05717	0.1952	0.3122	-0.7551	0.4502	0.5244
P2RX5	0.08916	0.04312	0.067	-0.1065	0.01564	0.042	-0.755	0.4503	0.5245
GPR68	-0.07609	0.08451	0.1223	0.02908	0.5103	0.6387	-0.7543	0.4507	0.5248
LRRC49	0.03589	0.4164	0.4924	-0.08283	0.06034	0.1254	-0.7535	0.4512	0.5253
PRAMEF13	-0.005236	0.9056	0.9274	-0.04177	0.3442	0.4794	-0.7527	0.4516	0.5258
COMMD2	0.08933	0.04272	0.0664	-0.1737	7.439e-05	0.0004651	-0.7522	0.4519	0.5261
TMEM102	-0.09194	0.03699	0.05837	0.04512	0.3068	0.4392	-0.7522	0.4519	0.5261
LOC148696	-0.0836	0.05798	0.08742	0.03676	0.4051	0.5395	-0.7519	0.4521	0.5263
CNDP2	-0.1478	0.0007687	0.001697	0.08937	0.04263	0.09541	-0.7516	0.4523	0.5264
SYS1-DBNDD2	-0.01521	0.7306	0.784	-0.03173	0.4725	0.6046	-0.7515	0.4524	0.5265
SLCO6A1	0.05493	0.2133	0.2765	-0.1016	0.02107	0.05362	-0.7511	0.4526	0.5267
TBC1D3H	0.03006	0.4961	0.5706	-0.07685	0.08146	0.1589	-0.7508	0.4528	0.5269
COPS8	0.04468	0.3116	0.3845	-0.09138	0.03817	0.08728	-0.7503	0.4531	0.5272
OR4D2	-0.01011	0.819	0.8568	-0.03674	0.4054	0.5397	-0.7502	0.4531	0.5272
CPEB4	-0.2819	7.353e-11	4.403e-10	0.08949	0.04235	0.0949	-0.7497	0.4534	0.5275
OSBPL7	-0.09787	0.02635	0.04294	0.05124	0.2457	0.3711	-0.7497	0.4534	0.5275
C1orf131	0.04534	0.3044	0.3768	-0.09199	0.0369	0.08502	-0.7494	0.4536	0.5276
MT1A	0.02105	0.6337	0.698	-0.06778	0.1245	0.2221	-0.7493	0.4537	0.5277
VDAC3	0.08952	0.04229	0.06581	-0.1445	0.001004	0.004259	-0.7492	0.4537	0.5277
HERC4	-0.03254	0.4613	0.5367	-0.01425	0.747	0.8313	-0.749	0.4538	0.5277
PATE1	0.002458	0.9556	0.966	-0.04921	0.265	0.393	-0.7489	0.4539	0.5278
PAEP	0.0189	0.6687	0.7301	-0.0656	0.1371	0.2394	-0.7486	0.4541	0.5279
CLRN1	0.01167	0.7917	0.8352	-0.05836	0.1861	0.3014	-0.7482	0.4543	0.5281
PER3	-0.1153	0.00882	0.01589	0.08966	0.04196	0.09412	-0.7469	0.4551	0.529
KCTD16	-0.003668	0.9338	0.9496	-0.04289	0.3313	0.4657	-0.7456	0.4559	0.5298
FUT6	-0.1428	0.001156	0.002469	0.08978	0.04169	0.09371	-0.745	0.4562	0.5302
CRYBB2	0.0003507	0.9937	0.9954	-0.04686	0.2885	0.4189	-0.7449	0.4564	0.5302
POLR2G	0.02	0.6506	0.7135	-0.06647	0.132	0.2324	-0.7449	0.4563	0.5302
HIAT1	-0.01155	0.7938	0.8369	-0.03493	0.4289	0.5626	-0.7442	0.4568	0.5307
FCGR2A	-0.08623	0.0505	0.07721	0.03993	0.3658	0.5011	-0.7434	0.4572	0.5312
TIAL1	0.08993	0.04134	0.06448	-0.2239	2.843e-07	3.859e-06	-0.7426	0.4577	0.5317
PPIH	0.08994	0.04134	0.06448	-0.2079	1.946e-06	2.041e-05	-0.7425	0.4578	0.5317
PRINS	-0.08173	0.06385	0.09513	0.0355	0.4214	0.5555	-0.7419	0.4581	0.5321
RAVER2	-0.009101	0.8368	0.8714	-0.03719	0.3997	0.5345	-0.7412	0.4586	0.5325
CBLC	-0.01271	0.7736	0.8203	-0.03354	0.4476	0.5801	-0.7404	0.4591	0.533
DHRS11	-0.001279	0.9769	0.9827	-0.04494	0.3087	0.4413	-0.7403	0.4591	0.5331
C6orf222	-0.08816	0.04553	0.07032	0.04208	0.3406	0.4757	-0.7401	0.4592	0.5331
PRSS27	-0.0538	0.2229	0.2871	0.007608	0.8632	0.9113	-0.74	0.4593	0.5332
PAQR8	-0.1062	0.01586	0.02711	0.09018	0.04079	0.09204	-0.7386	0.4601	0.534
COLEC10	-0.03623	0.412	0.4881	-0.009894	0.8228	0.884	-0.7385	0.4602	0.534
GALNT12	-0.2929	1.194e-11	7.889e-11	0.09019	0.04075	0.09196	-0.7384	0.4603	0.5341
ENTPD8	-0.02801	0.5259	0.599	-0.01811	0.6819	0.7827	-0.7383	0.4603	0.5341
PVRIG	0.04145	0.3478	0.4225	-0.0874	0.04744	0.1038	-0.7379	0.4606	0.5343
ADCYAP1	-0.0173	0.6953	0.7534	-0.02877	0.5148	0.643	-0.7375	0.4608	0.5345
THOC5	0.03957	0.3701	0.4448	-0.08548	0.05255	0.1124	-0.7371	0.4611	0.5347
TOP1MT	0.09027	0.04058	0.06342	-0.1347	0.002185	0.008231	-0.7371	0.4611	0.5347
FMNL2	-0.01413	0.7491	0.7994	-0.03191	0.47	0.6023	-0.737	0.4611	0.5347
TMEM154	-0.1806	3.744e-05	0.0001025	0.09029	0.04055	0.09156	-0.7369	0.4612	0.5348
OR5A1	-0.04448	0.3138	0.3867	-0.001528	0.9724	0.9831	-0.7368	0.4613	0.5348
MX2	-0.1826	3.073e-05	8.533e-05	0.09031	0.04049	0.09147	-0.7364	0.4615	0.535
IYD	-0.2563	3.604e-09	1.743e-08	0.09035	0.04041	0.09135	-0.7359	0.4618	0.5354
PRKACG	-0.0356	0.4202	0.4963	-0.01031	0.8155	0.8794	-0.735	0.4623	0.5359
LOC90834	0.01135	0.7971	0.8395	-0.0572	0.195	0.312	-0.7346	0.4626	0.5361
ZNF16	0.004217	0.9239	0.9413	-0.05001	0.2573	0.3845	-0.7336	0.4632	0.5368
NCRNA00113	-0.03793	0.3903	0.466	-0.007846	0.859	0.9086	-0.7331	0.4635	0.537
ATP10B	-0.1252	0.004425	0.008484	0.09056	0.03995	0.09047	-0.7325	0.4638	0.5374
LRFN5	-0.001498	0.9729	0.9797	-0.04422	0.3165	0.4499	-0.7322	0.464	0.5375
TM9SF1	-0.03348	0.4484	0.5243	-0.01222	0.7821	0.8574	-0.7316	0.4644	0.5379
RRP7B	0.09063	0.03979	0.06235	-0.1727	8.201e-05	0.0005049	-0.7314	0.4646	0.5381
RGSL1	-0.02669	0.5456	0.6177	-0.01898	0.6675	0.7707	-0.7312	0.4647	0.5382
LOC284798	0.04129	0.3497	0.4242	-0.08682	0.04894	0.1063	-0.7311	0.4647	0.5382
MYOG	0.0001091	0.998	0.9984	-0.04575	0.3001	0.4318	-0.731	0.4648	0.5382
PTPRR	-0.1448	0.0009824	0.00213	0.09067	0.03971	0.09001	-0.7308	0.4649	0.5383
FAM131A	0.02634	0.5509	0.6228	-0.07178	0.1037	0.1928	-0.7288	0.4661	0.5395
CCDC88B	-0.04282	0.3321	0.4057	-0.002661	0.952	0.9703	-0.7284	0.4663	0.5397
LOC100133050	-0.003817	0.9311	0.9473	-0.04164	0.3457	0.4809	-0.7279	0.4667	0.5401
C6orf221	0.0005497	0.9901	0.9932	-0.04599	0.2975	0.4289	-0.7278	0.4667	0.5401
TRPT1	-0.01333	0.7628	0.8108	-0.03212	0.467	0.5996	-0.7278	0.4668	0.5401
GCFC1	0.09088	0.03925	0.06158	-0.1991	5.268e-06	4.893e-05	-0.7274	0.467	0.5403
CLCA2	-0.09086	0.03929	0.06163	0.04561	0.3016	0.4334	-0.727	0.4672	0.5406
SDCBP2	-0.1369	0.001853	0.003809	0.09091	0.03918	0.08908	-0.7268	0.4673	0.5407
NUDT10	-0.0009381	0.9831	0.9873	-0.0444	0.3146	0.4479	-0.7261	0.4678	0.5411
FRMD4B	-0.1518	0.0005459	0.001239	0.09096	0.03906	0.08887	-0.726	0.4678	0.5411
VTI1B	-0.05797	0.189	0.2483	0.01274	0.773	0.8505	-0.7248	0.4686	0.5419
CCDC74B	0.02375	0.5908	0.6598	-0.06894	0.1182	0.2136	-0.7247	0.4686	0.5419
NCR2	-0.04318	0.3281	0.4014	-0.002024	0.9635	0.9776	-0.7239	0.4691	0.5424
CTNNA2	0.03955	0.3704	0.445	-0.08459	0.05506	0.1167	-0.7231	0.4696	0.5428
IP6K3	0.01877	0.6709	0.7318	-0.06386	0.1479	0.2533	-0.7228	0.4698	0.543
PYGO2	0.02655	0.5477	0.6198	-0.07158	0.1047	0.1942	-0.7223	0.4701	0.5434
SRY	0.02775	0.5298	0.6025	-0.07276	0.09906	0.1858	-0.722	0.4703	0.5435
LOC100131691	-0.0434	0.3256	0.3989	-0.001669	0.9699	0.9814	-0.7218	0.4704	0.5436
PDE2A	-0.0647	0.1426	0.1943	0.01974	0.6549	0.7605	-0.7208	0.471	0.5442
KRT33B	-0.08019	0.06903	0.1021	0.03529	0.4242	0.5582	-0.7206	0.4712	0.5443
CCPG1	-0.3823	2.261e-19	3.533e-18	0.09134	0.03825	0.08742	-0.7199	0.4716	0.5446
CEACAM5	-0.09688	0.02791	0.04521	0.0521	0.2379	0.3621	-0.7199	0.4716	0.5446
TAS2R5	0.09138	0.03818	0.06004	-0.1378	0.001717	0.006709	-0.7193	0.4719	0.545
CNOT6L	-0.08506	0.05371	0.08162	0.04029	0.3615	0.4965	-0.7189	0.4722	0.5452
ABCG5	0.008719	0.8435	0.877	-0.05358	0.2248	0.3472	-0.7187	0.4723	0.5453
ADSSL1	-0.03814	0.3877	0.4635	-0.006621	0.8808	0.9239	-0.7168	0.4735	0.5466
RABGAP1L	-0.1035	0.01885	0.03177	0.09155	0.03782	0.08666	-0.7166	0.4736	0.5467
KIAA0174	-0.1306	0.00299	0.00592	0.09159	0.03773	0.08649	-0.7159	0.474	0.5471
IFNA14	-0.02015	0.6483	0.7116	-0.02452	0.5787	0.699	-0.7152	0.4745	0.5475
TOMM5	0.09168	0.03753	0.05913	-0.1686	0.0001203	0.0007033	-0.7144	0.475	0.548
PRY2	-0.03594	0.4157	0.4918	-0.008549	0.8465	0.9006	-0.7124	0.4762	0.5493
SLC7A13	-0.03308	0.4538	0.5296	-0.01137	0.7968	0.8665	-0.7117	0.4766	0.5497
DTD1	0.09185	0.03718	0.05862	-0.1546	0.0004299	0.002081	-0.7116	0.4767	0.5497
LRRC3	-0.05499	0.2129	0.2759	0.01057	0.8108	0.8765	-0.7116	0.4767	0.5497
CITED4	0.01563	0.7234	0.7777	-0.06001	0.1739	0.2864	-0.7113	0.4769	0.5499
SNORA5A	0.02912	0.5097	0.5833	-0.07344	0.09594	0.1812	-0.711	0.4771	0.5501
LY6G6D	0.01997	0.6511	0.7139	-0.06426	0.1453	0.2501	-0.71	0.4777	0.5507
FBXL6	0.02415	0.5845	0.654	-0.06841	0.121	0.2176	-0.7097	0.4779	0.5509
LOC100272146	0.01457	0.7416	0.7931	-0.05882	0.1826	0.2973	-0.7092	0.4782	0.5512
RASGRP1	-0.1626	0.0002108	0.0005121	0.0922	0.03646	0.08422	-0.7061	0.4802	0.5532
HLA-L	-0.04291	0.3311	0.4047	-0.001135	0.9795	0.9877	-0.7054	0.4805	0.5535
FGA	0.02908	0.5102	0.5838	-0.07304	0.09776	0.1838	-0.7052	0.4807	0.5537
OR5C1	-0.02934	0.5064	0.58	-0.01469	0.7395	0.8259	-0.7049	0.4809	0.5538
TPD52L3	-0.05683	0.1979	0.2586	0.01285	0.7711	0.849	-0.7048	0.481	0.5538
USP54	-0.2169	6.696e-07	2.386e-06	0.09234	0.03618	0.08368	-0.7038	0.4815	0.5544
FAM70B	0.01835	0.6779	0.738	-0.06222	0.1586	0.2673	-0.7032	0.4819	0.5548
FAM84A	0.03325	0.4514	0.5272	-0.07707	0.08058	0.1576	-0.7031	0.482	0.5548
SFI1	0.02026	0.6465	0.71	-0.06411	0.1463	0.2514	-0.703	0.4821	0.5548
MYH3	0.05214	0.2375	0.3037	-0.0958	0.02973	0.07123	-0.7018	0.4828	0.5555
KLKP1	0.02477	0.5749	0.645	-0.06853	0.1204	0.2167	-0.7016	0.4829	0.5556
VKORC1L1	-0.1645	0.0001774	0.0004363	0.09249	0.03589	0.08312	-0.7015	0.483	0.5557
C9orf71	-0.1416	0.00127	0.002693	0.0925	0.03585	0.08305	-0.7012	0.4832	0.5559
LOC595101	-0.002921	0.9473	0.96	-0.04082	0.3552	0.4903	-0.7005	0.4836	0.5562
C5orf23	-0.1991	5.28e-06	1.662e-05	0.09254	0.03577	0.0829	-0.7005	0.4836	0.5562
TMEM82	-0.04851	0.2718	0.3411	0.004839	0.9128	0.9451	-0.6996	0.4842	0.5568
SNORA70B	-0.04153	0.3469	0.4216	-0.002152	0.9611	0.9763	-0.6995	0.4842	0.5568
SP100	-0.1987	5.504e-06	1.727e-05	0.09265	0.03555	0.08252	-0.6988	0.4847	0.5573
EPHA5	-0.01455	0.7419	0.7933	-0.02902	0.5111	0.6395	-0.6976	0.4854	0.5581
NUPL2	0.0928	0.03527	0.05593	-0.1559	0.0003833	0.001892	-0.6965	0.4861	0.5588
CELA2B	-0.01895	0.6678	0.7294	-0.02452	0.5788	0.699	-0.696	0.4864	0.5589
GNAQ	-0.248	1.179e-08	5.326e-08	0.09285	0.03516	0.08186	-0.6956	0.4867	0.5591
RNF212	-0.01977	0.6544	0.7171	-0.02366	0.5921	0.7097	-0.6954	0.4868	0.5592
LRRC4	-0.1454	0.0009335	0.002031	0.09287	0.03513	0.08181	-0.6953	0.4869	0.5592
HAUS1	0.09289	0.03508	0.05566	-0.2098	1.554e-06	1.699e-05	-0.6949	0.4871	0.5594
OR13C2	-0.01144	0.7957	0.8384	-0.03196	0.4693	0.6016	-0.6948	0.4872	0.5595
SLC16A8	0.05681	0.198	0.2588	-0.09996	0.02329	0.05826	-0.694	0.4877	0.56
SDC1	-0.2661	8.462e-10	4.419e-09	0.09299	0.03488	0.08135	-0.6933	0.4881	0.5604
LOC645752	0.001892	0.9658	0.9737	-0.04518	0.3062	0.4386	-0.6933	0.4882	0.5604
PTH2	0.05874	0.1832	0.2416	-0.1018	0.02089	0.05323	-0.6923	0.4887	0.561
GKN1	-0.05288	0.2309	0.2963	0.0097	0.8262	0.8865	-0.6918	0.4891	0.5614
LILRA5	0.0352	0.4253	0.5013	-0.07828	0.07592	0.1506	-0.6913	0.4894	0.5616
IL2RG	-0.1003	0.02282	0.03772	0.05741	0.1934	0.3101	-0.6899	0.4902	0.5625
GP6	-0.05304	0.2295	0.2947	0.009987	0.8211	0.883	-0.6898	0.4903	0.5625
STAB2	-0.05435	0.2182	0.2819	0.01134	0.7974	0.8669	-0.6892	0.4907	0.5629
GOT1	0.04375	0.3217	0.3949	-0.08665	0.04938	0.107	-0.689	0.4908	0.5631
ELOVL1	-0.2997	3.785e-12	2.635e-11	0.09327	0.03434	0.08034	-0.6888	0.4909	0.5632
LOC400759	-0.001928	0.9652	0.9732	-0.04108	0.3522	0.4874	-0.6887	0.491	0.5632
MATN4	-0.0199	0.6523	0.7149	-0.02305	0.6018	0.718	-0.6876	0.4917	0.5639
ZNF423	-0.08761	0.0469	0.07224	0.04481	0.3101	0.4428	-0.6875	0.4918	0.564
PTBP2	0.09338	0.03413	0.05428	-0.284	5.164e-11	2.159e-09	-0.6871	0.492	0.5642
NT5DC2	0.09341	0.03406	0.05419	-0.1421	0.001228	0.005057	-0.6865	0.4924	0.5646
GSTT1	-0.005996	0.892	0.9166	-0.03686	0.4038	0.5385	-0.6863	0.4925	0.5647
CD40	-0.06954	0.115	0.1609	0.02685	0.5433	0.6683	-0.6847	0.4935	0.5656
PGLYRP4	-0.1404	0.0014	0.002947	0.09352	0.03385	0.07941	-0.6847	0.4935	0.5656
CCDC8	-0.05003	0.2571	0.3251	0.007337	0.8681	0.9143	-0.6839	0.4941	0.5662
SPIN2A	-0.01832	0.6783	0.7383	-0.02434	0.5815	0.7012	-0.6831	0.4946	0.5667
IL17B	0.01079	0.8069	0.8476	-0.05342	0.2262	0.3485	-0.6829	0.4947	0.5667
NT5C2	-0.09529	0.03061	0.04918	0.05281	0.2316	0.3547	-0.6829	0.4947	0.5667
CLEC18C	0.04442	0.3143	0.3873	-0.08694	0.04863	0.1058	-0.6828	0.4947	0.5667
CES3	-0.0655	0.1377	0.1884	0.02304	0.602	0.7181	-0.6809	0.4959	0.5681
PRAMEF1	0.01108	0.8019	0.8434	-0.05356	0.225	0.3473	-0.6806	0.4961	0.5682
LOC389493	0.007998	0.8563	0.8877	-0.05045	0.2531	0.3797	-0.6801	0.4964	0.5685
LOC285954	-0.01817	0.6808	0.7404	-0.02426	0.5828	0.7022	-0.6793	0.4969	0.569
AHR	-0.2063	2.342e-06	7.731e-06	0.09387	0.03319	0.07818	-0.6792	0.497	0.5691
RNF8	0.0939	0.03313	0.05285	-0.1395	0.001501	0.005998	-0.6786	0.4974	0.5694
OR1C1	0.04628	0.2945	0.3658	-0.08846	0.04479	0.0992	-0.6776	0.498	0.57
TMPRSS4	-0.2021	3.762e-06	1.21e-05	0.09407	0.03282	0.07746	-0.676	0.4991	0.571
ATP8B2	0.04417	0.3171	0.3901	-0.08618	0.05063	0.1093	-0.6747	0.4999	0.5717
EIF4E1B	-0.02586	0.5582	0.6295	-0.01628	0.7124	0.8053	-0.6747	0.4998	0.5717
C17orf28	-0.0715	0.1051	0.1487	0.0295	0.5042	0.6328	-0.6737	0.5005	0.5723
KRT33A	0.02983	0.4994	0.5736	-0.07172	0.104	0.1931	-0.672	0.5016	0.5734
VPS13A	-0.02431	0.5821	0.6519	-0.01757	0.6909	0.7898	-0.6704	0.5026	0.5744
CCDC50	0.03643	0.4094	0.4854	-0.07818	0.0763	0.1511	-0.6701	0.5028	0.5746
IFI30	-0.007059	0.873	0.9009	-0.03474	0.4315	0.5647	-0.6693	0.5033	0.5751
TSPYL1	-0.1815	3.435e-05	9.453e-05	0.09449	0.03204	0.07599	-0.6692	0.5034	0.5752
TCERG1L	0.02803	0.5257	0.5989	-0.06972	0.114	0.2075	-0.6688	0.5036	0.5753
SFRP1	0.03105	0.482	0.5567	-0.07273	0.09921	0.186	-0.6686	0.5038	0.5754
EPS15	-0.09408	0.0328	0.05238	0.05254	0.234	0.3576	-0.6678	0.5043	0.5759
NTS	0.03804	0.389	0.4647	-0.07961	0.07106	0.1428	-0.6673	0.5046	0.5762
NPB	0.01845	0.6761	0.7364	-0.06004	0.1737	0.2862	-0.6665	0.5051	0.5767
TBL2	-0.0584	0.1858	0.2446	0.01685	0.7029	0.7987	-0.6659	0.5055	0.5771
PKDREJ	-0.02043	0.6436	0.7071	-0.02112	0.6326	0.7437	-0.6652	0.5059	0.5775
TBC1D23	-0.003066	0.9447	0.9583	-0.03845	0.3838	0.5194	-0.6649	0.5061	0.5777
SCAMP3	-0.0506	0.2517	0.3191	0.009141	0.8361	0.8934	-0.6642	0.5065	0.5781
CAPN14	-0.006495	0.8831	0.9094	-0.03498	0.4282	0.5619	-0.6642	0.5066	0.5781
IRGM	-0.01976	0.6546	0.7171	-0.0217	0.6233	0.7371	-0.6637	0.5069	0.5785
EPS8	-0.3146	2.723e-13	2.181e-12	0.09488	0.03133	0.07448	-0.6628	0.5074	0.5791
SLC17A1	-0.04646	0.2926	0.3638	0.005085	0.9084	0.9422	-0.6628	0.5075	0.5791
TTLL13	-0.002136	0.9614	0.9702	-0.03924	0.3742	0.5095	-0.6626	0.5076	0.5791
CELA3B	0.01274	0.773	0.8198	-0.05402	0.221	0.343	-0.6615	0.5083	0.5799
FLAD1	0.09497	0.03118	0.05002	-0.1969	6.74e-06	6.033e-05	-0.6614	0.5083	0.5799
TMC3	0.01648	0.7091	0.7654	-0.05771	0.191	0.3073	-0.6608	0.5087	0.5803
RANBP9	-0.03965	0.3692	0.4441	-0.001499	0.9729	0.9835	-0.6589	0.51	0.5815
UBOX5	0.05595	0.2049	0.2667	-0.0969	0.02788	0.06756	-0.6585	0.5102	0.5818
LHX9	-0.02778	0.5293	0.602	-0.0133	0.7633	0.8433	-0.6577	0.5107	0.5822
PTK6	-0.2151	8.341e-07	2.935e-06	0.0952	0.03076	0.07332	-0.6577	0.5107	0.5822
CCL20	-0.01328	0.7638	0.8117	-0.02772	0.5302	0.6568	-0.6564	0.5116	0.583
RGS12	0.04948	0.2624	0.3308	-0.09032	0.04047	0.09144	-0.6563	0.5116	0.583
ZNF470	-0.03644	0.4092	0.4852	-0.004535	0.9182	0.9482	-0.6561	0.5117	0.5831
RENBP	-0.01661	0.707	0.7636	-0.02437	0.5811	0.701	-0.656	0.5118	0.5832
LOC221442	0.04995	0.2578	0.3259	-0.09077	0.03948	0.0896	-0.6559	0.5119	0.5832
CATSPER4	-0.003017	0.9456	0.9588	-0.03794	0.3903	0.5259	-0.6558	0.5119	0.5832
C3orf50	0.01609	0.7157	0.7711	-0.05699	0.1966	0.314	-0.6554	0.5122	0.5835
SPPL2A	-0.1036	0.01871	0.03154	0.09535	0.0305	0.0728	-0.6553	0.5123	0.5835
TMEM57	-0.2114	1.297e-06	4.451e-06	0.09537	0.03047	0.07274	-0.655	0.5125	0.5837
TTC30B	-0.07791	0.07733	0.1129	0.03711	0.4007	0.5353	-0.6547	0.5126	0.5839
C15orf43	-0.03923	0.3743	0.4492	-0.001586	0.9714	0.9824	-0.6536	0.5134	0.5846
C2orf3	0.09548	0.03027	0.04866	-0.1751	6.45e-05	0.0004135	-0.6531	0.5137	0.5849
HSPA7	0.03195	0.4693	0.5447	-0.07264	0.09963	0.1866	-0.6527	0.5139	0.5851
SEMA6C	0.09553	0.03018	0.04853	-0.1807	3.71e-05	0.0002566	-0.6523	0.5142	0.5854
C6orf129	0.09558	0.03011	0.04842	-0.2218	3.691e-07	4.834e-06	-0.6516	0.5146	0.5858
CASP10	-0.1983	5.754e-06	1.798e-05	0.0956	0.03006	0.07191	-0.6512	0.5149	0.5861
C17orf62	0.0164	0.7103	0.7665	-0.05696	0.1969	0.3142	-0.6499	0.5157	0.5868
GPN2	0.01826	0.6793	0.7393	-0.0588	0.1828	0.2975	-0.6497	0.5159	0.5869
HPCA	-0.002552	0.9539	0.9652	-0.03802	0.3892	0.5248	-0.6497	0.5159	0.5869
IFNA7	-0.00783	0.8593	0.8898	-0.03275	0.4584	0.5911	-0.6497	0.5159	0.5869
SNORA1	-0.03282	0.4574	0.5331	-0.007753	0.8607	0.9099	-0.6496	0.5159	0.5869
DCTN5	-0.0977	0.02661	0.04333	0.05732	0.194	0.3109	-0.6494	0.5161	0.5871
MPZL2	-0.4241	6.735e-24	1.638e-22	0.09578	0.02975	0.07128	-0.6483	0.5168	0.5878
RIMS4	-0.02025	0.6466	0.71	-0.02024	0.6467	0.7538	-0.6483	0.5168	0.5878
SNORA11E	-0.05376	0.2232	0.2874	0.01358	0.7585	0.8399	-0.6439	0.5197	0.5906
TMBIM6	-0.1909	1.284e-05	3.799e-05	0.09612	0.02919	0.07018	-0.643	0.5202	0.5911
OR2A1	0.002474	0.9553	0.966	-0.04259	0.3347	0.469	-0.6426	0.5205	0.5914
C7orf4	0.0446	0.3124	0.3853	-0.08454	0.0552	0.1169	-0.6415	0.5212	0.5921
HSDL1	0.04212	0.3401	0.4144	-0.08199	0.06299	0.1299	-0.6402	0.522	0.5929
LOC732275	-0.02517	0.5687	0.6392	-0.01481	0.7374	0.8242	-0.6401	0.5221	0.5929
OR2B11	-0.028	0.5261	0.5992	-0.01195	0.7867	0.8606	-0.6396	0.5224	0.5932
GNAS	-0.04485	0.3097	0.3824	0.004937	0.911	0.9438	-0.6393	0.5227	0.5934
SDC4	-0.272	3.476e-10	1.902e-09	0.09634	0.02881	0.06941	-0.6393	0.5226	0.5934
ZNF233	-0.02135	0.6289	0.6937	-0.01853	0.6749	0.7774	-0.6384	0.5232	0.594
LOC401387	-0.01733	0.6948	0.753	-0.02253	0.6099	0.7249	-0.6382	0.5233	0.594
SLC38A11	0.03422	0.4383	0.5141	-0.074	0.09342	0.1776	-0.6382	0.5233	0.594
POM121L4P	-0.01337	0.7622	0.8103	-0.02644	0.5494	0.6736	-0.6373	0.5239	0.5946
PRDM5	-0.07291	0.09836	0.1401	0.03321	0.4521	0.5848	-0.637	0.5241	0.5947
PSMA1	-0.04414	0.3175	0.3904	0.004365	0.9213	0.95	-0.637	0.5241	0.5948
FXYD2	-0.02336	0.5968	0.6651	-0.01637	0.7109	0.8043	-0.6361	0.5247	0.5953
EPHA10	-0.2156	7.805e-07	2.755e-06	0.09664	0.02831	0.06842	-0.6344	0.5258	0.5963
XKR3	-0.01365	0.7573	0.8063	-0.02594	0.5569	0.6802	-0.6339	0.5262	0.5966
C3orf43	0.02143	0.6276	0.6926	-0.06097	0.1671	0.2777	-0.6338	0.5262	0.5966
RHOBTB1	0.01045	0.8129	0.8522	-0.04997	0.2576	0.3848	-0.6332	0.5266	0.5971
TMEM84	0.013	0.7684	0.8156	-0.05251	0.2342	0.3578	-0.633	0.5268	0.5972
KIR2DL1	0.09682	0.02801	0.04534	-0.1902	1.382e-05	0.0001119	-0.6315	0.5277	0.5982
KDELR3	-0.1591	0.000288	0.0006851	0.09689	0.0279	0.0676	-0.6305	0.5284	0.5989
TTR	-0.09041	0.04028	0.06301	0.05127	0.2455	0.3708	-0.6289	0.5294	0.5998
FLJ40330	0.04257	0.335	0.4089	-0.08172	0.06386	0.1313	-0.6286	0.5296	0.6
LOC100190938	0.09703	0.02768	0.04488	-0.1908	1.299e-05	0.0001059	-0.6282	0.5299	0.6002
RIOK3	-0.06575	0.1362	0.1868	0.0266	0.547	0.6719	-0.6277	0.5302	0.6005
CTSD	-0.2912	1.588e-11	1.037e-10	0.0971	0.02757	0.06689	-0.6272	0.5306	0.6009
KCNU1	0.02989	0.4985	0.5729	-0.06898	0.1179	0.2132	-0.627	0.5307	0.6009
OR2AE1	0.01001	0.8208	0.8581	-0.04911	0.2659	0.3942	-0.6265	0.531	0.6012
P2RY8	-0.04037	0.3606	0.4353	0.001339	0.9758	0.9851	-0.6251	0.5319	0.6022
TSHR	-0.001654	0.9701	0.9774	-0.03736	0.3975	0.5327	-0.6248	0.5321	0.6024
CCDC59	0.09727	0.02729	0.04432	-0.1921	1.134e-05	9.421e-05	-0.6243	0.5324	0.6026
CD6	-0.0149	0.7358	0.7884	-0.02405	0.586	0.7051	-0.6237	0.5329	0.6029
CCDC148	-0.0497	0.2603	0.3285	0.01078	0.8072	0.8741	-0.6234	0.533	0.603
LIPE	0.009346	0.8324	0.8679	-0.04822	0.2747	0.4037	-0.6228	0.5334	0.6034
ARHGAP31	-0.1745	6.889e-05	0.0001814	0.09737	0.02713	0.066	-0.6227	0.5335	0.6035
RAPH1	-0.1071	0.015	0.02577	0.09739	0.02711	0.06597	-0.6224	0.5337	0.6036
EEF2	-0.02236	0.6126	0.6788	-0.0165	0.7087	0.8029	-0.6222	0.5338	0.6037
PRLH	0.0287	0.5157	0.5891	-0.06745	0.1263	0.2244	-0.6214	0.5343	0.6042
ZNF831	-0.04222	0.3389	0.4131	0.003441	0.9379	0.9611	-0.6211	0.5345	0.6043
TTTY9B	-0.04176	0.3443	0.4188	0.003003	0.9458	0.9658	-0.6206	0.5348	0.6047
LOC400927	0.05775	0.1907	0.2503	-0.09625	0.02896	0.06971	-0.6192	0.5358	0.6056
SNORA38B	-0.01042	0.8136	0.8526	-0.02826	0.5223	0.65	-0.6192	0.5358	0.6056
TGIF1	0.01716	0.6976	0.7554	-0.05564	0.2075	0.3271	-0.6165	0.5376	0.6074
HAPLN2	0.03654	0.4079	0.4839	-0.07493	0.08937	0.1714	-0.6161	0.5379	0.6076
ODF4	-0.06259	0.1561	0.2102	0.02416	0.5843	0.7037	-0.6161	0.5378	0.6076
ADCK1	-0.001398	0.9748	0.9809	-0.03705	0.4014	0.536	-0.6157	0.5381	0.6078
NFE2L2	-0.188	1.754e-05	5.078e-05	0.09784	0.0264	0.06457	-0.6152	0.5384	0.608
KLHDC7A	-0.2725	3.229e-10	1.775e-09	0.09786	0.02637	0.06451	-0.6148	0.5387	0.6082
MS4A10	-0.06223	0.1585	0.213	0.02389	0.5886	0.7071	-0.6146	0.5388	0.6083
TFEC	-0.02289	0.6043	0.6717	-0.01547	0.7262	0.8158	-0.614	0.5392	0.6087
LOC391322	0.05566	0.2073	0.2695	-0.09384	0.03324	0.07828	-0.6138	0.5394	0.6089
CSGALNACT1	-0.04057	0.3582	0.4331	0.002249	0.9594	0.9752	-0.6137	0.5394	0.6089
PPP1CA	0.02592	0.5573	0.6287	-0.06418	0.1458	0.2507	-0.6136	0.5395	0.6089
PYCRL	0.06176	0.1616	0.2167	-0.0999	0.02337	0.05845	-0.6136	0.5395	0.6089
TMX3	-0.004589	0.9173	0.9365	-0.03373	0.4449	0.5777	-0.6136	0.5395	0.6089
EFCAB3	0.09794	0.02624	0.04278	-0.1205	0.006174	0.01965	-0.6135	0.5395	0.6089
MFSD5	-0.1272	0.003836	0.007438	0.09796	0.02621	0.06422	-0.6132	0.5397	0.6091
RNLS	-0.1673	0.0001371	0.0003437	0.09796	0.02621	0.06421	-0.6131	0.5398	0.6091
NELL2	-0.02567	0.5611	0.6321	-0.01258	0.7759	0.8527	-0.6123	0.5404	0.6096
FAM41AY1	-0.00464	0.9163	0.9358	-0.03356	0.4472	0.5798	-0.6117	0.5407	0.61
KLHL14	0.044	0.319	0.392	-0.08208	0.0627	0.1294	-0.6115	0.5409	0.6101
GIPC2	0.003341	0.9397	0.9543	-0.04152	0.3471	0.4821	-0.6114	0.5409	0.6101
RTP4	-0.0614	0.1641	0.2196	0.02334	0.5972	0.714	-0.6102	0.5417	0.6109
CFB	-0.1469	0.0008232	0.00181	0.09815	0.02592	0.06363	-0.6101	0.5418	0.6109
C19orf22	-0.01195	0.7868	0.8312	-0.02615	0.5537	0.6776	-0.61	0.5419	0.6109
FAM7A3	0.0445	0.3135	0.3864	-0.08249	0.06139	0.1272	-0.61	0.5419	0.6109
TRIM41	-0.07909	0.07294	0.1073	0.04109	0.3521	0.4873	-0.61	0.5419	0.6109
CTU2	0.09821	0.02584	0.04219	-0.1534	0.0004748	0.002265	-0.6092	0.5424	0.6114
ZNF521	-0.08239	0.0617	0.09221	0.0445	0.3135	0.4466	-0.6086	0.5428	0.6119
CTRB1	0.02814	0.524	0.5971	-0.06606	0.1343	0.2356	-0.6081	0.5431	0.6121
NCRNA00175	-0.008401	0.8492	0.8818	-0.02955	0.5035	0.6322	-0.6076	0.5435	0.6125
RTN2	-0.04364	0.3229	0.3961	0.005711	0.8971	0.9351	-0.6076	0.5435	0.6125
KCNJ2	-0.0359	0.4162	0.4923	-0.001921	0.9653	0.9789	-0.6057	0.5447	0.6137
CDK5RAP1	0.09843	0.02549	0.04169	-0.1996	4.977e-06	4.653e-05	-0.6056	0.5448	0.6137
SLC10A4	0.09845	0.02547	0.04165	-0.1087	0.01355	0.03733	-0.6053	0.545	0.6138
COG7	-0.1131	0.01024	0.0182	0.09847	0.02544	0.06269	-0.605	0.5452	0.6139
RAB11B	-0.007563	0.8641	0.8936	-0.03022	0.4938	0.6235	-0.6049	0.5453	0.614
ATP1B4	-0.02401	0.5867	0.656	-0.01371	0.7563	0.838	-0.6038	0.546	0.6146
RHOG	-0.1205	0.006193	0.01153	0.09854	0.02533	0.06246	-0.6038	0.546	0.6146
TRIM48	-0.04798	0.2771	0.347	0.01029	0.8158	0.8795	-0.6038	0.546	0.6146
OPALIN	-0.008084	0.8548	0.8865	-0.02961	0.5025	0.6313	-0.6036	0.5461	0.6147
OR6C76	-0.0138	0.7547	0.8042	-0.02384	0.5893	0.7077	-0.6027	0.5467	0.6153
PSKH2	-0.0315	0.4757	0.5508	-0.006142	0.8894	0.9296	-0.6027	0.5467	0.6153
TDRD5	0.03396	0.4419	0.518	-0.07151	0.105	0.1947	-0.6024	0.5469	0.6154
PKDCC	0.04752	0.2818	0.3522	-0.08498	0.05393	0.1148	-0.6018	0.5473	0.6158
WDR85	0.0987	0.0251	0.04111	-0.3079	9.039e-13	6.716e-11	-0.6013	0.5476	0.6161
EIF5A	0.09882	0.02493	0.04084	-0.1043	0.01788	0.04685	-0.5994	0.5489	0.6173
PIN1L	0.005772	0.896	0.9196	-0.04317	0.3282	0.4622	-0.599	0.5492	0.6176
FAM120AOS	-0.2319	1.018e-07	4.081e-07	0.0989	0.0248	0.06135	-0.598	0.5498	0.6183
MKX	0.09891	0.02479	0.04064	-0.1057	0.01638	0.04364	-0.5979	0.5499	0.6183
LGALS9	-0.1754	6.307e-05	0.0001674	0.09895	0.02474	0.06121	-0.5973	0.5503	0.6187
LGALS9C	-0.2132	1.052e-06	3.657e-06	0.099	0.02466	0.06105	-0.5964	0.5509	0.6193
STMN4	0.03742	0.3968	0.4726	-0.07457	0.09094	0.1738	-0.5961	0.5511	0.6194
PSD2	0.006693	0.8796	0.9064	-0.04387	0.3204	0.454	-0.5955	0.5515	0.6199
EIF2A	0.01641	0.7103	0.7665	-0.05348	0.2257	0.348	-0.594	0.5525	0.6208
OR2T4	-0.02744	0.5343	0.6069	-0.009616	0.8277	0.8875	-0.5933	0.5529	0.6213
TRIM78P	-0.006575	0.8817	0.9083	-0.03046	0.4903	0.6205	-0.593	0.5532	0.6215
HIST1H4C	0.09929	0.02423	0.03979	-0.1482	0.0007421	0.003299	-0.5917	0.5541	0.6223
C1orf38	0.03924	0.3741	0.449	-0.07609	0.08453	0.1638	-0.5913	0.5543	0.6225
RBP1	0.04962	0.261	0.3293	-0.08639	0.05007	0.1083	-0.5907	0.5547	0.6229
KRTAP26-1	-0.04049	0.3591	0.4339	0.003619	0.9347	0.9591	-0.5906	0.5548	0.623
DPEP1	-0.03742	0.3968	0.4726	0.0005484	0.9901	0.9946	-0.5904	0.5549	0.623
SLED1	0.001824	0.9671	0.9749	-0.03869	0.3809	0.5164	-0.5904	0.5549	0.623
OR1G1	-0.01181	0.7892	0.8332	-0.02504	0.5708	0.6921	-0.59	0.5552	0.6233
TBC1D8B	-0.2074	2.068e-06	6.872e-06	0.09943	0.02403	0.05983	-0.5895	0.5555	0.6236
SDCCAG3	0.09946	0.024	0.03944	-0.1579	0.0003216	0.001626	-0.5891	0.5558	0.6239
DPPA4	0.02321	0.5993	0.6674	-0.05995	0.1744	0.2869	-0.589	0.5559	0.6239
CTLA4	0.04518	0.3061	0.3786	-0.08185	0.06343	0.1305	-0.5889	0.5559	0.624
KBTBD6	0.04633	0.294	0.3653	-0.08299	0.05985	0.1246	-0.5887	0.5561	0.6241
SH3TC1	-0.04355	0.324	0.3971	0.006854	0.8767	0.9208	-0.5877	0.5567	0.6247
BRMS1L	0.09956	0.02385	0.03923	-0.1097	0.01273	0.03552	-0.5874	0.5569	0.6249
TRIM3	-0.02294	0.6036	0.671	-0.01373	0.7559	0.8378	-0.587	0.5572	0.6252
ADAL	-0.01206	0.7849	0.8298	-0.02456	0.5782	0.6985	-0.5862	0.5578	0.6257
TMEM19	-0.04706	0.2864	0.3571	0.01055	0.8113	0.8769	-0.5849	0.5586	0.6266
TPPP2	-0.08505	0.05375	0.08166	0.04864	0.2706	0.3992	-0.5849	0.5586	0.6266
LYPLA2P1	-0.03292	0.456	0.5316	-0.003595	0.9351	0.9593	-0.5847	0.5587	0.6267
TUSC5	-0.01709	0.6989	0.7567	-0.01942	0.6602	0.7648	-0.5844	0.5589	0.6269
TAS2R1	0.05301	0.2298	0.295	-0.08928	0.04286	0.09579	-0.5829	0.56	0.6279
SIX5	0.01147	0.7952	0.8379	-0.04783	0.2786	0.4081	-0.5826	0.5601	0.6279
TRMT2A	0.09986	0.02344	0.03862	-0.2575	3.055e-09	7.473e-08	-0.5826	0.5601	0.6279
TANC1	-0.07439	0.0917	0.1316	0.03811	0.3881	0.5237	-0.5823	0.5604	0.6281
ADORA1	-0.03983	0.3671	0.4419	0.003471	0.9374	0.9608	-0.5822	0.5604	0.6281
ZNF683	-0.005903	0.8937	0.9177	-0.0304	0.4912	0.6214	-0.5812	0.5611	0.6287
HRASLS	0.01859	0.6738	0.7345	-0.05475	0.2148	0.3358	-0.5795	0.5623	0.6299
TRIM8	-0.2172	6.435e-07	2.299e-06	0.1001	0.02315	0.05795	-0.5793	0.5624	0.63
HLA-E	-0.1512	0.0005745	0.0013	0.1001	0.02305	0.05778	-0.5781	0.5632	0.6308
PIK3C2G	-0.01566	0.723	0.7774	-0.02045	0.6434	0.7516	-0.578	0.5633	0.6308
RTN1	-0.08587	0.05146	0.07855	0.04998	0.2576	0.3848	-0.5767	0.5642	0.6317
C17orf68	0.0135	0.7599	0.8087	-0.04946	0.2625	0.3903	-0.5762	0.5645	0.632
KBTBD5	-0.01062	0.8101	0.8499	-0.02536	0.5658	0.6884	-0.576	0.5646	0.6321
PDRG1	0.1004	0.02275	0.03761	-0.2239	2.841e-07	3.859e-06	-0.5747	0.5655	0.633
TRAF1	-0.02782	0.5287	0.6014	-0.008058	0.8553	0.9058	-0.5745	0.5656	0.6331
CD59	-0.4453	1.908e-26	5.657e-25	0.1004	0.02272	0.0571	-0.5742	0.5658	0.6333
CACYBP	0.1004	0.0227	0.03755	-0.1076	0.01461	0.03966	-0.5741	0.5659	0.6334
ICAM1	-0.1676	0.0001333	0.0003348	0.1005	0.0226	0.05683	-0.5728	0.5668	0.6343
TM4SF4	-0.1668	0.0001434	0.0003585	0.1005	0.0226	0.05683	-0.5728	0.5668	0.6343
TRPC1	0.1005	0.02256	0.03733	-0.1754	6.287e-05	0.000405	-0.5723	0.5671	0.6345
ESPNL	-0.002815	0.9492	0.9616	-0.03292	0.4559	0.5887	-0.5723	0.5671	0.6345
ACP1	0.1006	0.02247	0.03721	-0.1057	0.01646	0.04377	-0.5713	0.5678	0.635
FAM7A2	0.02904	0.5107	0.5844	-0.06464	0.143	0.2471	-0.5708	0.5682	0.6354
SLC39A13	-0.0994	0.02409	0.03958	0.06401	0.1469	0.2521	-0.5693	0.5691	0.6364
CD80	-0.03699	0.4022	0.4783	0.001476	0.9734	0.9838	-0.5687	0.5696	0.6367
CPB1	0.06307	0.1529	0.2066	-0.09837	0.02559	0.06298	-0.5679	0.5701	0.6372
PARD6G	0.1008	0.02216	0.03676	-0.1395	0.001506	0.006011	-0.5675	0.5703	0.6374
DDB2	-0.09215	0.03657	0.05779	0.05692	0.1972	0.3146	-0.5662	0.5712	0.6383
ZNF569	0.04143	0.3481	0.4227	-0.07668	0.08212	0.16	-0.5659	0.5715	0.6386
ACSL1	-0.09967	0.02369	0.039	0.06451	0.1437	0.2482	-0.5657	0.5716	0.6386
GPR132	-0.08264	0.06094	0.09128	0.04748	0.2822	0.4119	-0.5646	0.5723	0.6394
LGALS3BP	-0.2239	2.839e-07	1.065e-06	0.101	0.02188	0.05535	-0.5641	0.5727	0.6396
PDCD5	0.101	0.02183	0.03627	-0.165	0.0001697	0.0009449	-0.5635	0.5731	0.64
OR2H1	0.009937	0.822	0.8592	-0.04511	0.3069	0.4393	-0.5635	0.5731	0.64
MRGPRX2	-0.009769	0.825	0.8619	-0.02539	0.5654	0.688	-0.5629	0.5735	0.6404
SLC23A1	-0.04454	0.3131	0.3861	0.009487	0.8299	0.889	-0.5614	0.5745	0.6414
DMRT2	-0.08891	0.04373	0.06783	0.05405	0.2208	0.3428	-0.5602	0.5753	0.6423
ZNF100	0.02891	0.5128	0.5862	-0.06381	0.1481	0.2536	-0.5598	0.5756	0.6426
SCIN	-0.03692	0.4031	0.4792	0.001975	0.9643	0.9782	-0.5597	0.5757	0.6426
TERC	0.1013	0.02146	0.03571	-0.1717	8.959e-05	0.0005442	-0.5589	0.5762	0.6431
SRRM3	-0.0215	0.6264	0.6915	-0.0134	0.7616	0.8418	-0.5588	0.5763	0.6432
CLINT1	-0.1853	2.321e-05	6.578e-05	0.1013	0.02144	0.05441	-0.5586	0.5764	0.6432
PSORS1C2	-0.04828	0.2741	0.3437	0.01345	0.7607	0.8413	-0.5579	0.5769	0.6438
CXCR7	0.04424	0.3163	0.3894	-0.07891	0.07359	0.1468	-0.5565	0.5778	0.6447
TOR1A	-0.01618	0.7142	0.7697	-0.01854	0.6746	0.7773	-0.5558	0.5783	0.6451
ADAM32	0.1015	0.02119	0.03531	-0.1116	0.01126	0.03211	-0.5556	0.5785	0.6452
MIMT1	-0.02072	0.6391	0.7028	-0.01397	0.7518	0.8347	-0.5553	0.5787	0.6454
DAGLB	-0.07194	0.103	0.1461	0.03735	0.3976	0.5328	-0.5549	0.5789	0.6455
SYT4	0.0512	0.2461	0.313	-0.08573	0.05186	0.1113	-0.5546	0.5792	0.6457
TTTY15	0.0523	0.2361	0.3021	-0.0868	0.04897	0.1063	-0.5544	0.5793	0.6458
C18orf45	0.04632	0.2941	0.3654	-0.08077	0.06703	0.1364	-0.5531	0.5802	0.6466
LOC338651	-0.1741	7.128e-05	0.0001871	0.1017	0.021	0.05346	-0.5531	0.5802	0.6466
ASPHD1	-0.04882	0.2688	0.3378	0.01432	0.7458	0.8304	-0.5528	0.5804	0.6467
OXCT2	0.05647	0.2007	0.2618	-0.09086	0.03928	0.08928	-0.5528	0.5804	0.6467
KCNC4	-0.08095	0.06641	0.0986	0.04658	0.2914	0.4223	-0.552	0.5809	0.6472
NAAA	-0.07385	0.09409	0.1346	0.03951	0.3709	0.506	-0.5512	0.5815	0.6478
GALC	-0.133	0.002498	0.005017	0.1019	0.02075	0.05296	-0.55	0.5823	0.6487
LMX1B	-0.08105	0.06609	0.09819	0.04692	0.2878	0.4182	-0.548	0.5837	0.65
SMN2	0.102	0.02058	0.03438	-0.1452	0.0009502	0.004078	-0.5477	0.5839	0.6502
CDC123	0.102	0.02057	0.03437	-0.1336	0.002385	0.008855	-0.5476	0.584	0.6502
LOC143188	-0.04636	0.2937	0.365	0.0123	0.7806	0.8563	-0.5455	0.5854	0.6516
PLXNA2	-0.251	7.747e-09	3.584e-08	0.1022	0.02038	0.0522	-0.5452	0.5856	0.6518
ATRIP	0.1022	0.02035	0.03404	-0.1479	0.0007584	0.003361	-0.5448	0.5859	0.652
CPE	0.05078	0.25	0.3173	-0.08469	0.05476	0.1161	-0.5448	0.5859	0.652
MLLT10	0.1022	0.02031	0.03398	-0.1168	0.007973	0.02421	-0.5442	0.5863	0.6524
CCDC62	0.05731	0.1942	0.2544	-0.09111	0.03875	0.08833	-0.5434	0.5868	0.6529
MYLK	-0.08281	0.0604	0.09061	0.04899	0.2671	0.3954	-0.5431	0.5871	0.6531
S100A9	-0.06947	0.1153	0.1613	0.03563	0.4197	0.5539	-0.5428	0.5872	0.6532
NDUFA9	0.1024	0.02013	0.0337	-0.1092	0.01312	0.03639	-0.5419	0.5879	0.6538
HSPA1L	-0.03974	0.3681	0.4429	0.005946	0.8929	0.932	-0.5412	0.5883	0.6542
TADA2B	-0.1609	0.0002462	0.0005914	0.1025	0.01997	0.05127	-0.5397	0.5894	0.6553
FABP1	-0.03394	0.4421	0.5181	0.000314	0.9943	0.9967	-0.5385	0.5902	0.6561
ZNF853	0.0505	0.2527	0.3202	-0.084	0.05677	0.1196	-0.5383	0.5904	0.6563
GOLGA8DP	0.05397	0.2215	0.2855	-0.08741	0.0474	0.1037	-0.5374	0.591	0.6568
CSTA	-0.09403	0.03288	0.05251	0.06066	0.1693	0.2808	-0.5368	0.5914	0.6573
TYW3	0.00102	0.9816	0.9861	-0.03453	0.4342	0.5674	-0.5366	0.5915	0.6574
SNORA34	-0.04106	0.3524	0.4272	0.007595	0.8635	0.9115	-0.536	0.592	0.6577
ARL17B	-0.004735	0.9146	0.9343	-0.02867	0.5162	0.6445	-0.5348	0.5928	0.6586
PPM1E	0.1029	0.01956	0.03282	-0.1899	1.433e-05	0.0001151	-0.5342	0.5932	0.659
AVP	0.004128	0.9255	0.9425	-0.03746	0.3963	0.5317	-0.5337	0.5935	0.6593
TNNI1	-0.1056	0.01649	0.02809	0.1029	0.01946	0.05017	-0.5329	0.5941	0.6598
MAP3K3	-0.09101	0.03897	0.06115	0.05787	0.1898	0.3058	-0.5327	0.5942	0.6599
CSTL1	0.01796	0.6843	0.7433	-0.05116	0.2464	0.3719	-0.532	0.5947	0.6604
GRIN3B	-0.03137	0.4775	0.5526	-0.001856	0.9665	0.9795	-0.532	0.5947	0.6604
MBOAT4	-0.007577	0.8638	0.8934	-0.02565	0.5614	0.6844	-0.5319	0.5948	0.6604
C22orf13	-0.0905	0.04008	0.06275	0.05745	0.193	0.3097	-0.5312	0.5953	0.6609
C2CD2	-0.04078	0.3558	0.4307	0.007696	0.8617	0.9102	-0.5298	0.5963	0.6618
NDUFAF4	0.1031	0.01922	0.03231	-0.1177	0.007485	0.02301	-0.5297	0.5963	0.6619
HKDC1	-0.238	4.594e-08	1.929e-07	0.1032	0.01916	0.04956	-0.5288	0.5969	0.6625
LOC100286844	0.05343	0.2261	0.2908	-0.08632	0.05026	0.1086	-0.5284	0.5972	0.6627
PLAC2	0.00851	0.8472	0.8801	-0.04148	0.3475	0.4825	-0.5281	0.5974	0.6629
PTMA	0.1033	0.01905	0.03205	-0.1609	0.0002463	0.001301	-0.5273	0.598	0.6636
ITGA2B	0.1033	0.019	0.03197	-0.1234	0.005052	0.01667	-0.5265	0.5985	0.664
IL17A	0.03376	0.4446	0.5205	-0.06658	0.1313	0.2314	-0.5265	0.5986	0.664
ZNF606	-7.608e-05	0.9986	0.9988	-0.03278	0.4579	0.5908	-0.5262	0.5988	0.6641
ISLR	-0.06123	0.1653	0.2211	0.02842	0.5199	0.6478	-0.526	0.5989	0.6642
NFE2L3	-0.05248	0.2345	0.3003	0.01974	0.6549	0.7605	-0.5246	0.5999	0.6651
LCE1B	-0.01644	0.7098	0.7659	-0.01632	0.7117	0.8049	-0.5245	0.5999	0.6652
STEAP3	-0.241	3.056e-08	1.314e-07	0.1035	0.01883	0.04882	-0.5243	0.6001	0.6653
PCDH17	-0.07166	0.1043	0.1477	0.03903	0.3768	0.512	-0.5236	0.6006	0.6658
PCSK9	-0.04311	0.3289	0.4023	0.01042	0.8136	0.8783	-0.5236	0.6005	0.6658
WDR20	-0.01945	0.6596	0.7221	-0.01324	0.7643	0.8441	-0.5234	0.6007	0.6659
LOC55908	-0.0117	0.7912	0.835	-0.02099	0.6346	0.7451	-0.5233	0.6008	0.6659
SOBP	0.005011	0.9097	0.9304	-0.03763	0.3941	0.5297	-0.5224	0.6014	0.6665
LOC143666	-0.002722	0.9509	0.9627	-0.02988	0.4987	0.6281	-0.522	0.6017	0.6667
C8orf71	0.06295	0.1537	0.2075	-0.09538	0.03046	0.07272	-0.5216	0.602	0.667
ATP1A1	-0.2852	4.29e-11	2.656e-10	0.1037	0.01858	0.04828	-0.5208	0.6025	0.6675
C17orf77	0.05529	0.2104	0.273	-0.08767	0.04675	0.1026	-0.5204	0.6028	0.6677
AVEN	0.005798	0.8956	0.9194	-0.03829	0.3859	0.5215	-0.5203	0.6029	0.6677
SCARNA18	0.03439	0.4361	0.512	-0.06678	0.1302	0.2298	-0.5196	0.6034	0.6682
ANKRD23	0.1038	0.01847	0.03118	-0.1382	0.001666	0.006538	-0.5191	0.6037	0.6685
ZNF621	-0.002539	0.9542	0.9652	-0.02987	0.4988	0.6283	-0.5189	0.6038	0.6686
SBK1	0.03997	0.3654	0.4403	-0.07227	0.1014	0.1892	-0.5184	0.6042	0.6689
GEMIN4	0.04904	0.2666	0.3354	-0.08126	0.06536	0.1337	-0.5176	0.6048	0.6695
LRTM2	0.04585	0.299	0.371	-0.07809	0.07663	0.1517	-0.5176	0.6048	0.6695
FAM49B	0.1039	0.01833	0.03098	-0.1126	0.01058	0.03047	-0.5172	0.605	0.6697
ILDR1	-0.2464	1.461e-08	6.52e-08	0.1039	0.01834	0.04778	-0.5172	0.605	0.6697
PPP1R11	-0.1083	0.0139	0.02408	0.1039	0.01833	0.04776	-0.5171	0.6051	0.6697
RAP2C	0.01512	0.7322	0.7855	-0.04737	0.2833	0.4131	-0.5167	0.6053	0.6699
SEC62	-0.2274	1.827e-07	7.036e-07	0.104	0.01827	0.04763	-0.5163	0.6057	0.6702
CFL2	0.104	0.01826	0.03086	-0.1537	0.0004638	0.002219	-0.5161	0.6058	0.6703
ZNF558	0.1041	0.01816	0.03072	-0.1052	0.01691	0.04479	-0.5147	0.6067	0.6711
KPNA5	0.05189	0.2398	0.306	-0.08384	0.05726	0.1202	-0.5132	0.6078	0.6721
PI4KAP2	0.1042	0.01799	0.03045	-0.1453	0.000943	0.004051	-0.5122	0.6085	0.6727
SFN	-0.1121	0.01092	0.01929	0.1042	0.01797	0.04702	-0.512	0.6087	0.6728
NANP	0.1043	0.01793	0.03036	-0.1112	0.01157	0.03288	-0.5114	0.6091	0.6733
FAM119A	0.1043	0.01792	0.03035	-0.1304	0.003033	0.01083	-0.5113	0.6092	0.6733
KLHL4	-0.06319	0.1521	0.2056	0.03132	0.4782	0.6097	-0.5111	0.6093	0.6734
VWA5B1	-0.03838	0.3847	0.4604	0.006501	0.883	0.9253	-0.5106	0.6097	0.6737
TNNI3	0.05394	0.2217	0.2858	-0.0856	0.05222	0.1119	-0.5087	0.611	0.6749
MYO5C	-0.1656	0.0001595	0.0003952	0.1045	0.0177	0.04647	-0.508	0.6114	0.6753
C19orf45	0.1045	0.01769	0.03	-0.1863	2.095e-05	0.0001588	-0.5079	0.6115	0.6754
SLC12A5	0.02096	0.6351	0.6993	-0.05248	0.2345	0.3582	-0.5051	0.6135	0.6774
GPSM1	0.1047	0.01744	0.02961	-0.1058	0.01626	0.0434	-0.5042	0.6141	0.6779
PRMT10	-0.007098	0.8723	0.9004	-0.02439	0.5807	0.7008	-0.5042	0.6141	0.6779
C16orf74	-0.04042	0.3599	0.4347	0.008968	0.8391	0.8954	-0.5038	0.6144	0.678
KCNA1	-0.03327	0.4513	0.527	0.001801	0.9675	0.98	-0.5038	0.6144	0.678
FUT3	-0.2683	6.119e-10	3.249e-09	0.1048	0.01737	0.04578	-0.5031	0.6149	0.6784
EIF4E	0.0586	0.1843	0.2428	-0.0898	0.04165	0.09363	-0.5016	0.616	0.6794
GPER	-0.07386	0.09407	0.1346	0.0426	0.3346	0.4689	-0.5016	0.6159	0.6794
FAM66C	-0.0113	0.7982	0.8404	-0.01999	0.6508	0.7572	-0.5009	0.6165	0.6799
RNF138	0.1049	0.01721	0.02924	-0.212	1.212e-06	1.366e-05	-0.5006	0.6166	0.68
TAB1	0.005994	0.8921	0.9166	-0.03723	0.3991	0.534	-0.5002	0.6169	0.6803
ACSM2B	-0.04601	0.2974	0.3692	0.01481	0.7375	0.8242	-0.4998	0.6172	0.6805
LGSN	-0.005323	0.9041	0.9262	-0.0259	0.5576	0.6807	-0.4998	0.6172	0.6805
CXXC1	0.105	0.01711	0.02908	-0.1684	0.0001232	0.0007184	-0.4991	0.6177	0.681
PCA3	-0.01954	0.6582	0.7208	-0.01161	0.7927	0.8647	-0.4987	0.618	0.6813
BAIAP2	-0.2748	2.248e-10	1.262e-09	0.1051	0.01703	0.04505	-0.498	0.6185	0.6818
ARHGEF17	-0.09831	0.02568	0.04195	0.06739	0.1267	0.2249	-0.4976	0.6188	0.682
CD44	-0.196	7.408e-06	2.279e-05	0.1051	0.01699	0.04496	-0.4973	0.619	0.6822
CCDC14	0.1052	0.01697	0.02886	-0.2297	1.36e-07	2.053e-06	-0.497	0.6192	0.6824
OR4E2	-0.02704	0.5404	0.6128	-0.00394	0.9289	0.9554	-0.496	0.6199	0.6831
IL12A	0.06758	0.1256	0.1741	-0.09839	0.02556	0.06292	-0.4958	0.6201	0.6832
UCP2	0.01224	0.7818	0.8274	-0.04318	0.3281	0.4622	-0.4956	0.6202	0.6832
LOC90246	-0.04814	0.2755	0.3452	0.01726	0.696	0.7937	-0.4948	0.6207	0.6838
RIMBP2	-0.04138	0.3487	0.4232	0.0105	0.812	0.8773	-0.4945	0.621	0.684
SPI1	-0.05651	0.2004	0.2616	0.02567	0.5611	0.6842	-0.4943	0.6211	0.6841
REG1P	0.001703	0.9692	0.9768	-0.03255	0.4611	0.5939	-0.4939	0.6214	0.6844
C8G	0.05109	0.2471	0.314	-0.08183	0.0635	0.1307	-0.4938	0.6215	0.6844
POLDIP3	-0.0963	0.02887	0.04658	0.06562	0.137	0.2392	-0.4936	0.6216	0.6844
SNAP47	0.04013	0.3635	0.4383	-0.07087	0.1082	0.1992	-0.4933	0.6218	0.6847
LQK1	-0.04041	0.3601	0.4348	0.009635	0.8273	0.8873	-0.4929	0.6221	0.6848
LOC729176	-0.04371	0.3222	0.3953	0.01318	0.7654	0.8449	-0.4889	0.6249	0.6876
MRPL35	0.1057	0.01642	0.028	-0.1251	0.004458	0.01499	-0.4884	0.6253	0.6879
TNFSF8	-0.08147	0.0647	0.0963	0.05108	0.2472	0.3727	-0.4881	0.6255	0.6881
ZDHHC9	-0.2702	4.573e-10	2.466e-09	0.1057	0.01639	0.04364	-0.488	0.6255	0.6881
C6orf10	0.01651	0.7086	0.7649	-0.04696	0.2875	0.4179	-0.4878	0.6257	0.6881
ST6GAL1	-0.09245	0.03596	0.05693	0.06217	0.1589	0.2677	-0.4868	0.6264	0.6888
LRRC55	-0.1458	0.0009035	0.001972	0.1058	0.01627	0.0434	-0.486	0.627	0.6893
LOC440563	0.01914	0.6648	0.7265	-0.04939	0.2632	0.391	-0.4847	0.6279	0.6902
GUSBP1	0.06266	0.1556	0.2096	-0.09269	0.03547	0.08239	-0.4829	0.6292	0.6915
KLHL28	-0.03359	0.4469	0.5228	0.00355	0.9359	0.9599	-0.481	0.6306	0.6929
CNBD1	-0.02496	0.5719	0.6423	-0.004998	0.9099	0.9433	-0.4797	0.6315	0.6938
HEXIM2	0.04981	0.2591	0.3272	-0.07967	0.07085	0.1424	-0.4794	0.6316	0.694
PROM1	-0.05306	0.2293	0.2945	0.02316	0.6	0.7164	-0.4792	0.6318	0.6941
TNFRSF12A	-0.122	0.005554	0.01044	0.1063	0.0158	0.04235	-0.4786	0.6323	0.6944
SNORA16B	-0.01812	0.6816	0.7409	-0.01177	0.7899	0.8627	-0.4785	0.6323	0.6944
DNASE1L1	-0.06983	0.1135	0.1591	0.04002	0.3648	0.5001	-0.4783	0.6324	0.6946
C9orf47	0.005202	0.9062	0.9279	-0.03506	0.4272	0.5609	-0.4782	0.6325	0.6946
GNB5	-0.0649	0.1414	0.1929	0.03516	0.4259	0.5596	-0.477	0.6334	0.6954
TCF4	-0.04408	0.3181	0.391	0.01434	0.7455	0.8302	-0.4765	0.6337	0.6957
IL17REL	0.02942	0.5053	0.5791	-0.05912	0.1804	0.2946	-0.4762	0.634	0.6958
YIPF4	-0.02738	0.5353	0.6077	-0.002355	0.9575	0.974	-0.4761	0.634	0.6959
MTM1	-0.1036	0.01872	0.03157	0.1065	0.01561	0.04192	-0.4754	0.6345	0.6963
RBM24	0.01656	0.7077	0.7642	-0.04617	0.2957	0.4269	-0.4743	0.6353	0.697
C9orf170	-0.01633	0.7116	0.7675	-0.01326	0.7639	0.8438	-0.4738	0.6357	0.6973
GABRG3	0.0258	0.559	0.6303	-0.05532	0.2101	0.3302	-0.4731	0.6361	0.6978
C17orf64	0.0616	0.1627	0.218	-0.09097	0.03904	0.08883	-0.4723	0.6367	0.6983
ALDH16A1	-0.01309	0.767	0.8143	-0.0162	0.7139	0.8064	-0.4688	0.6392	0.7009
SLC16A5	-0.2269	1.936e-07	7.427e-07	0.1069	0.0152	0.04102	-0.4685	0.6394	0.701
SSC5D	-0.1244	0.004707	0.008982	0.107	0.01517	0.04097	-0.4681	0.6397	0.7013
DENND1C	-0.0676	0.1255	0.1739	0.03844	0.384	0.5195	-0.4679	0.6399	0.7014
ST7OT2	-0.06893	0.1182	0.1649	0.03978	0.3676	0.5026	-0.4678	0.64	0.7014
CCDC129	-0.07014	0.1119	0.1571	0.04104	0.3526	0.4878	-0.4669	0.6406	0.702
MKNK1	-0.01118	0.8001	0.842	-0.01791	0.6851	0.7855	-0.4657	0.6414	0.7028
GRAMD3	-0.2293	1.436e-07	5.631e-07	0.1071	0.01503	0.04065	-0.4657	0.6415	0.7028
SRRM4	0.05957	0.1771	0.2347	-0.08852	0.04465	0.09897	-0.4655	0.6416	0.7028
LAMC3	-0.01325	0.7643	0.812	-0.01576	0.7213	0.8122	-0.4643	0.6424	0.7037
TMSB15A	0.1073	0.01487	0.02556	-0.1802	3.887e-05	0.0002666	-0.463	0.6434	0.7046
LGALS8	-0.02388	0.5887	0.6577	-0.004982	0.9102	0.9434	-0.4621	0.644	0.7052
HMG20B	0.1074	0.01478	0.02541	-0.1432	0.001119	0.004668	-0.4614	0.6445	0.7057
ASIP	0.0294	0.5056	0.5794	-0.05816	0.1876	0.3032	-0.4611	0.6447	0.7058
ZNF620	0.1075	0.0147	0.02529	-0.1694	0.0001124	0.0006625	-0.4601	0.6455	0.7066
PCYOX1L	0.02405	0.586	0.6553	-0.05271	0.2324	0.3557	-0.4593	0.646	0.7071
ARAP3	-0.04009	0.3639	0.4387	0.01142	0.796	0.8662	-0.4592	0.6461	0.7071
CSMD1	0.02313	0.6005	0.6685	-0.05174	0.2412	0.366	-0.4585	0.6466	0.7077
KRT7	-0.08737	0.0475	0.07309	0.05888	0.1822	0.2968	-0.458	0.6469	0.708
KLF6	-0.04681	0.2891	0.3599	0.01823	0.6798	0.7809	-0.4578	0.6471	0.7081
DDAH2	0.1077	0.01451	0.02499	-0.1277	0.003707	0.01285	-0.4567	0.6479	0.7088
CELF3	0.07282	0.09881	0.1407	-0.1012	0.02165	0.05487	-0.4566	0.6479	0.7088
C6orf25	-0.01211	0.7839	0.829	-0.0164	0.7104	0.8039	-0.4565	0.648	0.7089
SUPT7L	0.1078	0.01443	0.02486	-0.2282	1.648e-07	2.432e-06	-0.4552	0.6489	0.7097
CDH13	-0.01258	0.7759	0.8221	-0.01581	0.7204	0.8116	-0.4544	0.6495	0.7102
BOLA3	0.1078	0.01435	0.02476	-0.1202	0.006327	0.02004	-0.4539	0.6499	0.7105
SNORA55	-0.0002007	0.9964	0.9973	-0.02813	0.5242	0.6517	-0.4536	0.6501	0.7108
DDX43	0.02798	0.5264	0.5994	-0.0562	0.2029	0.3217	-0.4525	0.6509	0.7115
SYNPO	-0.1806	3.738e-05	0.0001024	0.1079	0.01425	0.03887	-0.4521	0.6512	0.7118
ZNF674	0.02364	0.5925	0.661	-0.0517	0.2415	0.3664	-0.4497	0.653	0.7135
MRPL21	0.1083	0.01397	0.02418	-0.1247	0.004588	0.01535	-0.447	0.6548	0.7152
LACRT	-0.01977	0.6545	0.7171	-0.008133	0.8539	0.905	-0.4467	0.6551	0.7155
FASTKD5	-0.02558	0.5625	0.6335	-0.00228	0.9588	0.9748	-0.446	0.6556	0.7159
FFAR1	0.02585	0.5584	0.6297	-0.05367	0.224	0.3462	-0.4459	0.6557	0.7159
SBDSP1	-0.06289	0.1541	0.2079	0.03511	0.4265	0.5602	-0.4454	0.656	0.7161
C19orf6	0.05676	0.1984	0.2592	-0.08447	0.05541	0.1173	-0.4452	0.6562	0.7162
CCDC54	-0.0103	0.8156	0.8542	-0.01746	0.6926	0.7912	-0.4444	0.6567	0.7168
KRT4	-0.08075	0.06709	0.0995	0.05309	0.229	0.3518	-0.4442	0.6569	0.7169
LMF2	-0.03683	0.4042	0.4802	0.009101	0.8368	0.8939	-0.4441	0.657	0.717
ZFAND2A	0.03529	0.4242	0.5002	-0.06298	0.1535	0.2607	-0.444	0.657	0.717
KRT85	0.0208	0.6377	0.7017	-0.0485	0.2719	0.4006	-0.4438	0.6572	0.7171
MNX1	-0.06922	0.1166	0.163	0.04169	0.345	0.4803	-0.4418	0.6586	0.7186
PDE7A	0.1086	0.01367	0.02371	-0.1185	0.007089	0.02205	-0.4415	0.6588	0.7187
SNORA2A	-0.01073	0.8082	0.8485	-0.0168	0.7036	0.7992	-0.4407	0.6594	0.7193
CPA1	0.0451	0.307	0.3794	-0.07256	0.1	0.1872	-0.4406	0.6595	0.7193
STAT5B	0.01397	0.7518	0.8015	-0.04147	0.3476	0.4826	-0.4404	0.6596	0.7194
TARS2	0.1087	0.01354	0.02352	-0.1178	0.007464	0.02295	-0.4392	0.6605	0.7202
NARF	0.05953	0.1774	0.235	-0.08684	0.04889	0.1062	-0.4389	0.6607	0.7203
GABRA5	-0.01215	0.7833	0.8284	-0.01522	0.7304	0.8188	-0.4382	0.6613	0.7208
LSM5	0.1088	0.01348	0.02342	-0.167	0.0001407	0.0008052	-0.438	0.6614	0.7208
EIF4B	-0.0369	0.4034	0.4794	0.009657	0.8269	0.887	-0.4363	0.6626	0.722
CBWD6	0.06534	0.1387	0.1896	-0.09243	0.03599	0.0833	-0.4358	0.663	0.7223
TRIB1	-0.08675	0.04912	0.07532	0.05971	0.1761	0.2891	-0.4346	0.6639	0.7231
NTN4	-0.2806	9.059e-11	5.357e-10	0.109	0.0133	0.03678	-0.4345	0.6639	0.7231
KCNT1	0.03966	0.3691	0.4439	-0.06671	0.1306	0.2303	-0.4339	0.6643	0.7235
CHP	-0.2591	2.419e-09	1.197e-08	0.1091	0.01325	0.03669	-0.4337	0.6645	0.7236
DDX11L2	0.002499	0.9549	0.9657	-0.02955	0.5034	0.6322	-0.4331	0.6649	0.7239
VBP1	0.1091	0.01322	0.02301	-0.1244	0.004679	0.01561	-0.4331	0.665	0.7239
SPSB1	-0.1156	0.008652	0.01561	0.1092	0.01319	0.03654	-0.4325	0.6654	0.7243
TMEM22	0.0645	0.1438	0.1959	-0.09131	0.03833	0.08757	-0.4311	0.6664	0.7252
ZNF432	-0.003166	0.9429	0.957	-0.02376	0.5906	0.7085	-0.4311	0.6664	0.7252
SLC13A4	-0.003265	0.9411	0.9555	-0.02364	0.5925	0.71	-0.4307	0.6667	0.7255
MOG	0.004325	0.922	0.9398	-0.03122	0.4796	0.6109	-0.4306	0.6667	0.7255
RGS19	0.007472	0.8657	0.895	-0.03435	0.4367	0.5697	-0.4304	0.6669	0.7256
FLJ35390	0.01912	0.665	0.7268	-0.04597	0.2978	0.4291	-0.4301	0.6671	0.7258
KCTD9	-0.04531	0.3047	0.377	0.01848	0.6757	0.7778	-0.4299	0.6672	0.7259
MRAP	0.006989	0.8743	0.9018	-0.03381	0.4439	0.5767	-0.4295	0.6675	0.7262
WHAMM	-0.1273	0.003797	0.00737	0.1094	0.01302	0.03617	-0.4293	0.6677	0.7263
S100A12	-0.0205	0.6425	0.7059	-0.006286	0.8868	0.9278	-0.4289	0.668	0.7266
NLRP5	0.05218	0.2372	0.3033	-0.07881	0.07396	0.1474	-0.4277	0.6689	0.7275
SPESP1	-0.007109	0.8721	0.9002	-0.0196	0.6573	0.7624	-0.4275	0.669	0.7275
RAB5A	-0.1042	0.01804	0.03053	0.1095	0.01289	0.0359	-0.4267	0.6696	0.7281
SNORA7B	-0.009244	0.8342	0.8693	-0.01741	0.6935	0.7917	-0.4267	0.6696	0.7281
PPAPDC3	-0.006237	0.8877	0.9129	-0.02036	0.6447	0.7524	-0.4259	0.6702	0.7286
CACNG1	0.02693	0.5421	0.6144	-0.05349	0.2256	0.3479	-0.4258	0.6703	0.7286
ZNF774	-0.09896	0.02471	0.04053	0.07252	0.1002	0.1874	-0.4257	0.6703	0.7287
QPCT	0.1096	0.01283	0.02238	-0.1318	0.002735	0.009934	-0.4255	0.6705	0.7288
ZNF649	-0.02257	0.6094	0.6759	-0.004001	0.9278	0.9545	-0.4253	0.6706	0.7289
DPY19L2P2	0.1096	0.01279	0.02231	-0.1254	0.004373	0.01475	-0.4247	0.671	0.7292
MCOLN1	0.02328	0.5982	0.6664	-0.04978	0.2595	0.387	-0.4246	0.6711	0.7293
CYR61	-0.06354	0.1499	0.2029	0.03708	0.401	0.5356	-0.4244	0.6713	0.7294
C12orf44	0.06565	0.1368	0.1874	-0.092	0.03688	0.08497	-0.4237	0.6718	0.7299
KNCN	0.01967	0.6561	0.7186	-0.04608	0.2966	0.4279	-0.4232	0.6721	0.7302
LRTM1	0.007754	0.8606	0.891	-0.03413	0.4396	0.5726	-0.4223	0.6728	0.7307
NRP1	-0.07173	0.104	0.1473	0.04547	0.3031	0.4351	-0.4215	0.6734	0.7312
CDS1	-0.2839	5.252e-11	3.205e-10	0.1099	0.01261	0.03525	-0.4211	0.6736	0.7313
RDBP	0.1099	0.01261	0.02202	-0.183	2.929e-05	0.0002111	-0.4211	0.6737	0.7313
TACSTD2	-0.2149	8.568e-07	3.012e-06	0.1099	0.01258	0.03518	-0.4206	0.6741	0.7316
ZFY	0.0489	0.268	0.3369	-0.07509	0.08869	0.1703	-0.4204	0.6742	0.7317
PDCD10	0.06359	0.1495	0.2025	-0.08967	0.04194	0.09411	-0.4193	0.675	0.7325
LZTR1	0.11	0.01249	0.02185	-0.1128	0.01042	0.0301	-0.4189	0.6753	0.7327
TNF	-0.01534	0.7284	0.7822	-0.01082	0.8064	0.8735	-0.4188	0.6753	0.7327
CACNA1H	-0.02337	0.5966	0.665	-0.002752	0.9503	0.9693	-0.4183	0.6757	0.733
CPZ	-0.05963	0.1766	0.2343	0.03356	0.4473	0.5798	-0.418	0.6759	0.7332
CTH	-0.02369	0.5917	0.6605	-0.002419	0.9563	0.9733	-0.418	0.676	0.7332
ERAP2	-0.06362	0.1494	0.2024	0.03757	0.3948	0.5304	-0.4177	0.6761	0.7333
PPIL4	0.0519	0.2397	0.306	-0.07792	0.0773	0.1526	-0.4177	0.6761	0.7333
FAM49A	-0.03956	0.3703	0.445	0.01348	0.7602	0.841	-0.4176	0.6762	0.7333
CLC	-0.01525	0.7299	0.7834	-0.01083	0.8064	0.8735	-0.4175	0.6763	0.7334
C3orf22	0.03101	0.4825	0.5573	-0.05704	0.1963	0.3135	-0.4172	0.6765	0.7335
TDH	0.0186	0.6737	0.7343	-0.0446	0.3124	0.4454	-0.4166	0.677	0.7339
DDX50	0.1102	0.01236	0.02164	-0.1154	0.008771	0.02617	-0.4162	0.6773	0.7342
EXPH5	-0.1216	0.005742	0.01076	0.1102	0.01232	0.03462	-0.4154	0.6779	0.7348
C4orf51	0.05427	0.2189	0.2827	-0.0801	0.06932	0.1399	-0.4149	0.6782	0.7351
EGF	-0.08897	0.04358	0.06767	0.06317	0.1523	0.2589	-0.4148	0.6783	0.7351
USP2	-0.009194	0.8351	0.8699	-0.01662	0.7066	0.8012	-0.4133	0.6794	0.7362
SLC25A1	0.03588	0.4165	0.4925	-0.06164	0.1625	0.272	-0.413	0.6796	0.7363
ISPD	-0.02098	0.6348	0.699	-0.004799	0.9135	0.9455	-0.4127	0.6798	0.7365
GRIA4	-0.02184	0.621	0.6867	-0.003899	0.9297	0.9557	-0.412	0.6803	0.737
EEF1A2	-0.05102	0.2478	0.3148	0.02534	0.5662	0.6885	-0.4116	0.6806	0.7373
DDX3Y	0.05735	0.1938	0.2539	-0.08293	0.06001	0.1248	-0.4111	0.681	0.7376
ZNF263	-0.06336	0.1511	0.2043	0.03781	0.3918	0.5273	-0.4098	0.682	0.7384
LIF	0.00731	0.8686	0.8976	-0.03282	0.4573	0.5902	-0.4085	0.6829	0.7392
GK2	-0.007869	0.8586	0.8895	-0.0176	0.6902	0.7894	-0.4078	0.6834	0.7397
CUZD1	0.1107	0.01193	0.02094	-0.1726	8.23e-05	0.0005063	-0.4073	0.6838	0.74
DMGDH	-0.02937	0.506	0.5796	0.003985	0.9281	0.9547	-0.4065	0.6844	0.7406
SQRDL	-0.2303	1.26e-07	4.979e-07	0.1108	0.01188	0.03358	-0.4063	0.6846	0.7407
CORO2A	-0.183	2.946e-05	8.203e-05	0.1108	0.01188	0.03358	-0.4062	0.6846	0.7407
HORMAD1	0.02278	0.6061	0.6729	-0.04805	0.2764	0.4057	-0.405	0.6855	0.7414
EIF2S3	-0.002227	0.9598	0.9689	-0.02306	0.6015	0.7178	-0.4049	0.6856	0.7414
NDUFS6	0.1109	0.01181	0.02076	-0.1223	0.005453	0.01774	-0.4049	0.6856	0.7414
FTO	-0.1212	0.005877	0.011	0.1109	0.0118	0.0334	-0.4047	0.6857	0.7415
PTK2B	-0.1597	0.0002744	0.0006549	0.111	0.01172	0.03323	-0.4028	0.6871	0.7429
OR4F6	0.001526	0.9724	0.9793	-0.02663	0.5466	0.6714	-0.4019	0.6878	0.7435
KILLIN	-0.07534	0.08762	0.1264	0.05032	0.2543	0.3812	-0.4017	0.6879	0.7436
PHF10	0.1111	0.01164	0.02048	-0.1121	0.01088	0.03121	-0.4013	0.6882	0.7439
SGMS2	-0.3336	7.427e-15	6.999e-14	0.1111	0.01164	0.03305	-0.4013	0.6882	0.7439
PRRG3	-0.01932	0.6619	0.724	-0.005711	0.8971	0.9351	-0.4007	0.6887	0.7443
FAM190A	-0.06009	0.1734	0.2304	0.03511	0.4265	0.5602	-0.4005	0.6888	0.7444
SLC28A2	-0.02025	0.6466	0.71	-0.004721	0.9149	0.9462	-0.3998	0.6893	0.7448
TMEM199	0.04831	0.2738	0.3434	-0.07321	0.09698	0.1827	-0.3998	0.6893	0.7448
FAM170B	-0.02891	0.5128	0.5862	0.004017	0.9275	0.9544	-0.3985	0.6903	0.7457
PCDHB12	-0.01065	0.8095	0.8495	-0.01424	0.7471	0.8313	-0.3984	0.6903	0.7457
KIAA1383	-0.0216	0.6247	0.6901	-0.003271	0.941	0.9629	-0.3982	0.6904	0.7458
MXD3	0.1113	0.01149	0.02022	-0.2597	2.191e-09	5.544e-08	-0.3979	0.6907	0.746
TDGF3	0.0003173	0.9943	0.9958	-0.02517	0.5688	0.6906	-0.3978	0.6908	0.746
BBS9	-0.01392	0.7527	0.8023	-0.01092	0.8047	0.8722	-0.3977	0.6909	0.7461
ZNF732	0.06966	0.1143	0.1601	-0.09427	0.03244	0.07673	-0.3959	0.6922	0.7472
MRPL4	0.1115	0.01138	0.02004	-0.1745	6.857e-05	0.0004351	-0.3955	0.6925	0.7474
ACCSL	-0.01066	0.8093	0.8494	-0.014	0.7513	0.8343	-0.3948	0.693	0.7479
PSMB11	0.02573	0.5601	0.6312	-0.05035	0.2541	0.381	-0.3945	0.6932	0.7481
SRCIN1	0.008847	0.8413	0.8752	-0.03347	0.4485	0.581	-0.3943	0.6934	0.7482
VN1R4	0.006806	0.8776	0.9046	-0.03136	0.4776	0.6095	-0.3932	0.6942	0.7491
FRMD1	0.008957	0.8393	0.8734	-0.03348	0.4484	0.5808	-0.3927	0.6945	0.7494
ATP6V0A4	0.01002	0.8206	0.858	-0.03452	0.4343	0.5674	-0.3924	0.6947	0.7495
PRKY	0.05768	0.1913	0.251	-0.0821	0.06263	0.1293	-0.3924	0.6948	0.7495
C6orf122	0.04717	0.2853	0.3559	-0.07156	0.1048	0.1943	-0.3915	0.6954	0.7499
CLDN4	-0.072	0.1027	0.1457	0.04766	0.2804	0.4101	-0.3908	0.696	0.7504
BCKDK	0.01102	0.8031	0.8443	-0.03539	0.4228	0.5569	-0.3904	0.6962	0.7506
NME1-NME2	0.1118	0.01113	0.01964	-0.1879	1.778e-05	0.0001381	-0.3902	0.6964	0.7508
FAM45A	-0.05687	0.1975	0.2583	0.03256	0.4609	0.5938	-0.3898	0.6967	0.751
METTL11B	-0.02848	0.5191	0.5924	0.004217	0.9239	0.9518	-0.3884	0.6977	0.752
FLJ23867	-0.1246	0.004626	0.008844	0.1119	0.01104	0.03159	-0.388	0.698	0.7524
PAX1	-0.04011	0.3636	0.4384	0.01591	0.7187	0.8104	-0.3877	0.6982	0.7525
HCK	-0.04373	0.322	0.3951	0.01977	0.6544	0.7602	-0.3838	0.7011	0.7551
DHRS7C	-0.04222	0.339	0.4132	0.01826	0.6792	0.7804	-0.3837	0.7012	0.7552
SNORA75	0.01681	0.7034	0.7605	-0.04075	0.356	0.491	-0.3835	0.7014	0.7553
LOC388796	0.1122	0.01081	0.01912	-0.225	2.474e-07	3.45e-06	-0.3829	0.7018	0.7557
PMS2L3	0.1123	0.01079	0.01909	-0.1443	0.001024	0.004327	-0.3825	0.7021	0.7559
PCSK6	-0.09508	0.03097	0.04973	0.07136	0.1058	0.1956	-0.3818	0.7026	0.7564
THUMPD3	0.01826	0.6794	0.7393	-0.04199	0.3416	0.4767	-0.3802	0.7038	0.7575
FSIP1	-0.002404	0.9566	0.9666	-0.02133	0.6292	0.7415	-0.3799	0.704	0.7577
RAG2	-0.009615	0.8277	0.864	-0.01404	0.7506	0.8339	-0.3787	0.7049	0.7586
IRF4	-0.02195	0.6192	0.6851	-0.001695	0.9694	0.9813	-0.3785	0.705	0.7587
ST3GAL1	-0.1935	9.799e-06	2.953e-05	0.1125	0.01061	0.03055	-0.3782	0.7053	0.7589
ABCA4	-0.09542	0.03038	0.04882	0.07193	0.103	0.1917	-0.378	0.7054	0.759
COL10A1	-0.09362	0.03367	0.05363	0.07027	0.1112	0.2035	-0.3757	0.7071	0.7605
KLK3	0.03892	0.3781	0.4532	-0.06231	0.158	0.2667	-0.3751	0.7076	0.761
SH2D4A	-0.2494	9.633e-09	4.41e-08	0.1128	0.01042	0.0301	-0.3739	0.7085	0.7618
CD70	0.04124	0.3503	0.4249	-0.06453	0.1437	0.2481	-0.3736	0.7087	0.762
SI	-0.01626	0.7128	0.7684	-0.007051	0.8732	0.9178	-0.3732	0.709	0.7623
SERPINA10	0.01104	0.8027	0.8441	-0.03432	0.4371	0.57	-0.3729	0.7092	0.7624
YPEL4	0.04144	0.348	0.4226	-0.06468	0.1427	0.2468	-0.3729	0.7092	0.7624
OR52L1	0.03522	0.4251	0.5011	-0.05846	0.1853	0.3005	-0.3726	0.7094	0.7625
POLG2	0.1129	0.01036	0.01841	-0.187	1.937e-05	0.0001486	-0.3725	0.7095	0.7626
CPVL	-0.08787	0.04626	0.07136	0.06472	0.1425	0.2465	-0.3722	0.7098	0.7628
KIF27	0.004303	0.9224	0.9401	-0.0275	0.5335	0.6598	-0.3714	0.7103	0.7632
MRPL2	0.113	0.0103	0.01831	-0.2103	1.468e-06	1.619e-05	-0.371	0.7106	0.7635
RP9	0.04743	0.2827	0.353	-0.07051	0.11	0.2018	-0.3705	0.711	0.7638
OR1N1	-0.01626	0.7128	0.7684	-0.006859	0.8766	0.9208	-0.37	0.7113	0.7641
AGXT2L1	0.06	0.174	0.2311	-0.08295	0.05995	0.1248	-0.3688	0.7123	0.7649
SCFD1	0.1132	0.01014	0.01804	-0.1084	0.01382	0.03796	-0.367	0.7136	0.7662
NEUROD1	0.1132	0.01012	0.01801	-0.1034	0.01887	0.04889	-0.3667	0.7139	0.7665
R3HDML	0.001771	0.968	0.9758	-0.0246	0.5776	0.698	-0.3655	0.7148	0.7673
SNORA64	-0.02567	0.5611	0.632	0.002889	0.9479	0.9673	-0.3648	0.7153	0.7677
WDR26	-0.08936	0.04266	0.06631	0.06669	0.1307	0.2305	-0.3645	0.7155	0.7679
GIMAP8	-0.07658	0.08253	0.1197	0.05408	0.2205	0.3424	-0.3614	0.7178	0.77
C5orf20	-0.04036	0.3607	0.4355	0.01782	0.6866	0.7866	-0.3609	0.7181	0.7703
PRSS55	0.004396	0.9207	0.939	-0.02692	0.5421	0.6675	-0.3607	0.7183	0.7705
ACTRT1	-0.005277	0.9049	0.9269	-0.01723	0.6965	0.7941	-0.3602	0.7187	0.7708
PPIP5K2	0.05801	0.1887	0.248	-0.08042	0.06824	0.1383	-0.3599	0.7189	0.771
ZNF567	0.1137	0.00981	0.01751	-0.1061	0.01601	0.04282	-0.3591	0.7196	0.7716
PRR5L	-0.01678	0.7041	0.7609	-0.005604	0.8991	0.9364	-0.3583	0.7201	0.7722
EDAR	-0.04967	0.2605	0.3288	0.02732	0.5362	0.662	-0.3582	0.7202	0.7722
TTC30A	-0.04805	0.2764	0.3462	0.0257	0.5606	0.6837	-0.3581	0.7203	0.7723
KRTAP4-11	-0.03132	0.4781	0.5532	0.008984	0.8388	0.8953	-0.3577	0.7206	0.7725
TRPM5	0.03592	0.416	0.4922	-0.0582	0.1873	0.3029	-0.3573	0.7209	0.7728
IL24	0.007359	0.8677	0.8968	-0.02966	0.5018	0.6307	-0.3572	0.721	0.7729
SYN2	0.008738	0.8432	0.8768	-0.03104	0.4822	0.6132	-0.3571	0.721	0.7729
UBE2QL1	0.02985	0.499	0.5733	-0.05213	0.2376	0.3618	-0.357	0.7211	0.7729
ZNF397	0.009321	0.8329	0.8683	-0.03158	0.4745	0.6066	-0.3565	0.7215	0.7732
EPB41L4A	-0.2481	1.158e-08	5.238e-08	0.1139	0.009702	0.02844	-0.3564	0.7216	0.7733
CIITA	-0.0986	0.02525	0.04132	0.07653	0.08274	0.1611	-0.3554	0.7223	0.7739
PGLYRP3	-0.1347	0.002195	0.004451	0.1139	0.009664	0.02834	-0.3554	0.7223	0.7739
MOGAT2	-0.06365	0.1492	0.2022	0.04157	0.3465	0.4817	-0.3542	0.7232	0.7747
ASTN1	0.04542	0.3036	0.3759	-0.06746	0.1263	0.2244	-0.3538	0.7235	0.7749
SGCB	-0.01733	0.6948	0.753	-0.004773	0.914	0.9455	-0.3538	0.7235	0.7749
GDEP	-0.0004356	0.9921	0.9945	-0.02161	0.6247	0.738	-0.3529	0.7242	0.7755
ABHD8	0.1141	0.009561	0.01711	-0.1027	0.01973	0.05073	-0.3528	0.7242	0.7755
LOC100133161	0.06671	0.1305	0.18	-0.08865	0.04433	0.09839	-0.3528	0.7242	0.7755
MNAT1	0.07133	0.1059	0.1496	-0.09325	0.03437	0.08036	-0.3528	0.7242	0.7755
SNAP29	-0.04139	0.3485	0.4231	0.01937	0.661	0.7655	-0.3528	0.7243	0.7755
LOC100125556	0.04026	0.3619	0.4368	-0.06214	0.1591	0.268	-0.351	0.7256	0.7768
ADCYAP1R1	-0.001071	0.9807	0.9854	-0.02083	0.6372	0.747	-0.3506	0.7259	0.777
RGR	0.01832	0.6783	0.7384	-0.04021	0.3625	0.4976	-0.3506	0.7259	0.777
GNAT3	0.02279	0.6058	0.6728	-0.04465	0.3118	0.4448	-0.3503	0.7261	0.7771
KATNB1	0.0004197	0.9924	0.9948	-0.02229	0.6137	0.7284	-0.3502	0.7262	0.7772
PIK3R6	-0.06217	0.1589	0.2135	0.04037	0.3605	0.4956	-0.3496	0.7266	0.7775
CGREF1	0.1144	0.00939	0.01684	-0.1461	0.000884	0.003828	-0.3484	0.7275	0.7783
LOC389634	0.04741	0.2829	0.3532	-0.06912	0.1172	0.2121	-0.3484	0.7275	0.7783
STX2	0.1144	0.009372	0.01681	-0.1551	0.0004107	0.002005	-0.3479	0.7279	0.7786
MRPL9	0.1145	0.00931	0.01671	-0.2597	2.196e-09	5.55e-08	-0.3463	0.7291	0.7797
KDM5D	0.05492	0.2134	0.2765	-0.07647	0.08298	0.1614	-0.346	0.7293	0.7799
ZNF792	-0.02737	0.5354	0.6078	0.005788	0.8958	0.9342	-0.3456	0.7296	0.7802
STK36	0.05994	0.1744	0.2317	-0.08144	0.0648	0.1328	-0.3455	0.7297	0.7803
CACNA1C	-0.09489	0.03131	0.0502	0.07344	0.09595	0.1812	-0.3453	0.7299	0.7803
C14orf176	-0.06227	0.1582	0.2128	0.04077	0.3558	0.4909	-0.3449	0.7301	0.7806
KLK7	-0.06892	0.1183	0.1649	0.04747	0.2823	0.412	-0.3443	0.7306	0.7811
CPNE5	0.008984	0.8388	0.873	-0.03043	0.4908	0.621	-0.3435	0.7313	0.7817
TP53AIP1	0.01195	0.7867	0.8312	-0.03334	0.4502	0.5829	-0.3426	0.7319	0.7824
DAZ1	-0.02858	0.5175	0.5909	0.007198	0.8706	0.9158	-0.3424	0.732	0.7824
SYTL5	-0.05985	0.175	0.2324	0.03857	0.3824	0.5181	-0.3414	0.7328	0.7832
SLC27A2	0.01553	0.7252	0.7793	-0.03675	0.4052	0.5396	-0.3399	0.7339	0.7842
ZNF391	0.03797	0.3898	0.4655	-0.05911	0.1804	0.2946	-0.3391	0.7346	0.7847
LOC550112	0.005998	0.892	0.9166	-0.02716	0.5386	0.6641	-0.3388	0.7348	0.7849
DBX2	-0.01436	0.7452	0.7959	-0.006778	0.8781	0.9219	-0.3383	0.7351	0.7852
KSR1	0.04394	0.3196	0.3926	-0.065	0.1408	0.2443	-0.3378	0.7355	0.7856
C12orf72	-0.2431	2.312e-08	1.008e-07	0.1151	0.008966	0.02663	-0.3372	0.736	0.786
C11orf48	0.009169	0.8356	0.8703	-0.03019	0.4943	0.6239	-0.3365	0.7365	0.7864
SNX20	-0.0655	0.1377	0.1884	0.04455	0.3129	0.446	-0.3361	0.7368	0.7866
C6orf176	0.07698	0.08093	0.1177	-0.09783	0.02641	0.06458	-0.3357	0.7371	0.7869
ADAM30	-0.008079	0.8549	0.8865	-0.01288	0.7707	0.8489	-0.3355	0.7373	0.787
LOC646999	0.02947	0.5046	0.5784	-0.0504	0.2536	0.3804	-0.3355	0.7373	0.787
SNORA26	0.01139	0.7965	0.839	-0.03233	0.4642	0.5968	-0.3352	0.7374	0.7871
CAND2	0.1152	0.008891	0.01601	-0.1411	0.001321	0.005386	-0.3352	0.7375	0.7872
VIPAR	0.005499	0.9009	0.9236	-0.02635	0.5507	0.675	-0.3339	0.7385	0.7881
SMCR5	0.0006125	0.9889	0.9922	-0.02146	0.627	0.7399	-0.3338	0.7385	0.7881
FLJ41941	0.04294	0.3307	0.4043	-0.0637	0.1488	0.2544	-0.333	0.7391	0.7886
ZBTB41	-0.0423	0.338	0.4121	0.02153	0.626	0.7391	-0.3328	0.7393	0.7888
CCDC85B	0.06705	0.1286	0.1776	-0.08773	0.04661	0.1024	-0.3324	0.7396	0.789
ERCC5	-0.1059	0.01621	0.02766	0.1154	0.008782	0.0262	-0.3322	0.7397	0.789
NAP1L6	0.005972	0.8925	0.9168	-0.02672	0.5452	0.67	-0.3322	0.7398	0.789
FGF3	0.01785	0.6862	0.7449	-0.03855	0.3826	0.5183	-0.3317	0.7401	0.7893
PCDH8	-0.01466	0.7399	0.7917	-0.006032	0.8914	0.9311	-0.3313	0.7404	0.7895
SNORA11D	-0.0419	0.3426	0.4171	0.02128	0.63	0.7419	-0.3304	0.7411	0.7901
ZNF653	0.06053	0.1702	0.2267	-0.08109	0.06595	0.1347	-0.3304	0.7411	0.7901
SP5	-0.02755	0.5327	0.6054	0.00704	0.8734	0.9179	-0.3285	0.7426	0.7916
CRYAA	0.03336	0.45	0.5258	-0.05383	0.2226	0.3448	-0.3282	0.7428	0.7917
C14orf183	0.02132	0.6293	0.6941	-0.0418	0.3438	0.4791	-0.3281	0.7428	0.7917
KIAA1324L	-0.01583	0.72	0.775	-0.004659	0.916	0.947	-0.328	0.7429	0.7917
IL5	0.008068	0.8551	0.8866	-0.02851	0.5186	0.6467	-0.3273	0.7435	0.7922
CHCHD8	0.03992	0.3659	0.4408	-0.0602	0.1725	0.2848	-0.3253	0.745	0.7935
ZNF836	-0.08041	0.06827	0.1011	0.06019	0.1726	0.285	-0.3249	0.7453	0.7938
ABCA7	0.02842	0.5199	0.5932	-0.04861	0.2708	0.3994	-0.3237	0.7462	0.7947
IFNAR1	-0.1731	7.844e-05	0.0002046	0.1159	0.008446	0.0254	-0.3228	0.7468	0.7952
DEDD	0.03148	0.4759	0.551	-0.05162	0.2423	0.3672	-0.3227	0.7469	0.7952
NHLRC1	-0.01241	0.7787	0.8246	-0.007717	0.8613	0.9101	-0.3222	0.7473	0.7955
C12orf74	-0.06185	0.1611	0.2161	0.04178	0.3441	0.4794	-0.322	0.7475	0.7957
NPPA	0.03981	0.3673	0.4421	-0.05981	0.1753	0.2881	-0.3208	0.7484	0.7965
PTCD2	0.03353	0.4477	0.5236	-0.05342	0.2262	0.3485	-0.3189	0.7498	0.7978
SERINC1	-0.1621	0.0002204	0.0005333	0.1162	0.008296	0.02504	-0.3185	0.7501	0.798
ABCA17P	0.005253	0.9053	0.9272	-0.02511	0.5696	0.6912	-0.318	0.7505	0.7983
PPP3CA	-0.2181	5.831e-07	2.094e-06	0.1162	0.008276	0.025	-0.3179	0.7505	0.7983
RNF133	-0.04945	0.2626	0.331	0.02962	0.5024	0.6313	-0.3178	0.7506	0.7983
LYPD2	-0.09182	0.03724	0.05871	0.0722	0.1017	0.1898	-0.3158	0.7522	0.7997
ACTR6	0.1164	0.008196	0.01486	-0.1509	0.0005913	0.00272	-0.3156	0.7523	0.7998
IFT81	0.1165	0.008144	0.01478	-0.1144	0.009372	0.02763	-0.3141	0.7535	0.8009
C15orf62	-0.1043	0.01794	0.03037	0.1165	0.008122	0.02462	-0.3134	0.7539	0.8014
GLRA2	0.03512	0.4264	0.5024	-0.05465	0.2156	0.3368	-0.3131	0.7542	0.8016
HGF	-0.03252	0.4615	0.5369	0.01303	0.7681	0.8469	-0.3122	0.7549	0.8021
OR2H2	0.08159	0.06429	0.09574	-0.101	0.02193	0.05545	-0.3122	0.7549	0.8021
CLDN15	0.05398	0.2214	0.2854	-0.07341	0.09606	0.1814	-0.3121	0.755	0.8022
TECTA	-0.01193	0.7871	0.8315	-0.007474	0.8656	0.9128	-0.3106	0.7561	0.8032
CLCA1	0.01493	0.7353	0.7881	-0.03431	0.4371	0.57	-0.3104	0.7562	0.8033
SEBOX	-0.02878	0.5146	0.588	0.009503	0.8297	0.8888	-0.3087	0.7576	0.8046
BOC	-0.02307	0.6015	0.6693	0.003865	0.9303	0.956	-0.3074	0.7585	0.8054
RAD52	0.1169	0.007918	0.01441	-0.1118	0.01112	0.03178	-0.3074	0.7586	0.8054
HRASLS2	-0.1156	0.008647	0.01561	0.1169	0.007913	0.02406	-0.3072	0.7587	0.8055
KCNH6	0.117	0.007874	0.01434	-0.1032	0.01914	0.04953	-0.306	0.7596	0.8063
BARX2	-0.07868	0.07445	0.1092	0.05963	0.1766	0.2899	-0.306	0.7596	0.8063
CBX3	0.117	0.007856	0.01431	-0.1382	0.001663	0.006527	-0.3055	0.76	0.8066
AICDA	0.0001146	0.9979	0.9984	-0.01918	0.6641	0.7678	-0.3052	0.7602	0.8068
STMN3	0.01788	0.6856	0.7444	-0.03694	0.4029	0.5376	-0.3052	0.7602	0.8068
SH3GL2	0.04637	0.2936	0.3649	-0.06537	0.1385	0.2412	-0.3049	0.7604	0.8069
FAM76B	0.1171	0.007825	0.01426	-0.1328	0.002523	0.009286	-0.3045	0.7607	0.8072
RAB31	-0.07119	0.1066	0.1505	0.05227	0.2364	0.3604	-0.3037	0.7613	0.8077
PTTG1IP	-0.2381	4.544e-08	1.91e-07	0.1171	0.007794	0.02375	-0.3036	0.7614	0.8077
ZNF701	-0.02208	0.6172	0.6832	0.003139	0.9434	0.9643	-0.3032	0.7617	0.8079
SNORA44	0.007112	0.8721	0.9002	-0.02601	0.5559	0.6794	-0.3026	0.7622	0.8083
CCKAR	0.006867	0.8765	0.9038	-0.02567	0.5612	0.6842	-0.301	0.7634	0.8095
SCARF2	-0.02972	0.501	0.575	0.01093	0.8046	0.8721	-0.3009	0.7635	0.8095
CELP	0.0399	0.3662	0.4411	-0.05859	0.1843	0.2993	-0.2997	0.7644	0.8104
PITPNM3	-0.2445	1.913e-08	8.425e-08	0.1175	0.007612	0.0233	-0.298	0.7657	0.8117
C14orf148	0.0426	0.3346	0.4085	-0.06115	0.1658	0.2762	-0.2976	0.766	0.8119
CRABP2	-0.02674	0.5449	0.6171	0.00815	0.8536	0.9049	-0.2976	0.766	0.8119
STAC3	-0.02251	0.6104	0.6768	0.003929	0.9291	0.9554	-0.2974	0.7662	0.812
ADCY5	0.06578	0.136	0.1865	-0.08424	0.05609	0.1184	-0.2968	0.7667	0.8124
ERBB3	-0.2174	6.308e-07	2.257e-06	0.1176	0.007574	0.02321	-0.2968	0.7666	0.8124
OR5B2	-0.02313	0.6005	0.6685	0.004591	0.9172	0.9478	-0.2968	0.7666	0.8124
RCVRN	-0.03782	0.3917	0.4673	0.01931	0.6619	0.7662	-0.2965	0.7669	0.8125
SLC10A6	-0.01297	0.769	0.816	-0.005533	0.9003	0.9371	-0.2962	0.7671	0.8126
TMCC2	0.04915	0.2655	0.3342	-0.06759	0.1255	0.2235	-0.2959	0.7673	0.8128
ATG4D	0.1176	0.00754	0.01378	-0.1367	0.001882	0.007266	-0.2957	0.7674	0.8129
OR13F1	0.01201	0.7857	0.8305	-0.03035	0.492	0.622	-0.2937	0.769	0.8144
CLDN9	-0.06849	0.1206	0.1679	0.05019	0.2555	0.3825	-0.2936	0.769	0.8144
PKD1L3	0.01387	0.7534	0.8031	-0.03214	0.4667	0.5995	-0.2925	0.7699	0.8152
EMP1	-0.1062	0.01588	0.02713	0.1178	0.007423	0.02286	-0.292	0.7703	0.8156
APEX1	0.1179	0.007419	0.01359	-0.2411	3.016e-08	5.51e-07	-0.2919	0.7704	0.8156
IRF9	-0.01483	0.7371	0.7895	-0.003409	0.9385	0.9614	-0.2919	0.7703	0.8156
KRT86	0.01013	0.8187	0.8565	-0.02831	0.5215	0.6492	-0.2912	0.7709	0.8162
MPZL1	-0.1832	2.877e-05	8.019e-05	0.1179	0.007372	0.02272	-0.2904	0.7715	0.8167
KLHL6	-0.01998	0.651	0.7138	0.001863	0.9664	0.9794	-0.29	0.7718	0.8169
FZD1	-0.1007	0.02227	0.03692	0.08271	0.06069	0.126	-0.2899	0.7719	0.817
IQCF2	-0.02818	0.5235	0.5965	0.01011	0.819	0.8815	-0.2893	0.7723	0.8173
DYTN	-0.01759	0.6904	0.7492	-0.0004204	0.9924	0.9956	-0.2884	0.7731	0.818
RPS6KA5	0.007654	0.8624	0.8927	-0.02565	0.5614	0.6844	-0.2882	0.7732	0.8181
NOS1	0.003743	0.9325	0.9485	-0.02172	0.6229	0.7369	-0.2878	0.7735	0.8183
TOX2	0.003605	0.9349	0.9505	-0.02154	0.6257	0.7388	-0.2872	0.774	0.8187
CTBP1	0.01373	0.756	0.8052	-0.03161	0.4741	0.6063	-0.2864	0.7746	0.8192
TGFBR2	-0.2977	5.362e-12	3.67e-11	0.1183	0.007216	0.02233	-0.2853	0.7754	0.82
LPIN3	-0.002588	0.9533	0.9647	-0.01522	0.7304	0.8188	-0.2851	0.7756	0.8201
IL1F6	-0.1037	0.01853	0.03128	0.1183	0.00719	0.02228	-0.2845	0.776	0.8205
EPHX4	-0.007061	0.873	0.9009	-0.0107	0.8086	0.875	-0.2843	0.7762	0.8206
MEG8	-0.02927	0.5075	0.581	0.01153	0.7942	0.8654	-0.2842	0.7763	0.8206
OR2AG1	-0.02614	0.554	0.6256	0.008387	0.8494	0.9021	-0.2842	0.7763	0.8206
GSN	-0.2555	4.034e-09	1.937e-08	0.1184	0.007138	0.02216	-0.2828	0.7773	0.8216
LRSAM1	-0.008129	0.854	0.886	-0.009506	0.8296	0.8888	-0.2823	0.7777	0.822
BCAS1	-0.1775	5.125e-05	0.0001377	0.1185	0.007101	0.02207	-0.2815	0.7783	0.8225
REPS2	-0.2783	1.301e-10	7.516e-10	0.1185	0.007094	0.02206	-0.2813	0.7785	0.8226
C1R	-0.07991	0.07001	0.1034	0.06253	0.1565	0.2645	-0.2792	0.7801	0.8243
PPAN-P2RY11	-0.01995	0.6516	0.7144	0.00254	0.9542	0.9719	-0.2787	0.7805	0.8247
CARD11	-0.08005	0.0695	0.1027	0.06275	0.155	0.2626	-0.278	0.781	0.8251
OR10J5	-0.01816	0.681	0.7405	0.0008453	0.9847	0.9912	-0.2772	0.7816	0.8256
RCBTB1	0.07499	0.08913	0.1283	-0.09215	0.03657	0.08442	-0.2762	0.7824	0.8263
C9orf125	-0.06359	0.1496	0.2026	0.04644	0.2928	0.4239	-0.2751	0.7832	0.827
NPAS4	0.04008	0.364	0.4388	-0.05721	0.1949	0.312	-0.2747	0.7835	0.8272
TNFRSF25	0.1189	0.006897	0.01272	-0.1847	2.471e-05	0.0001831	-0.2747	0.7836	0.8272
GPR182	-0.007025	0.8736	0.9013	-0.0101	0.8191	0.8815	-0.2742	0.7839	0.8275
TAS2R14	0.03035	0.4919	0.5665	-0.0474	0.283	0.4128	-0.2733	0.7847	0.8282
OR9A2	0.01429	0.7464	0.7969	-0.03129	0.4787	0.61	-0.2722	0.7855	0.8289
RUNDC2C	0.002452	0.9557	0.966	-0.01944	0.6598	0.7645	-0.272	0.7856	0.829
S100A2	-0.04066	0.3572	0.4321	0.02368	0.5919	0.7096	-0.272	0.7856	0.829
RPS6KA3	-0.1521	0.0005331	0.001212	0.1191	0.006803	0.02129	-0.2715	0.786	0.8294
SBDS	-0.2202	4.493e-07	1.64e-06	0.1191	0.006801	0.02129	-0.2714	0.7861	0.8294
ZNF485	0.04356	0.3238	0.397	-0.06047	0.1707	0.2824	-0.2712	0.7863	0.8296
RPS6KB2	0.1192	0.006788	0.01253	-0.1456	0.0009213	0.003971	-0.271	0.7864	0.8297
GABRP	-0.06842	0.121	0.1685	0.05155	0.2429	0.3679	-0.2708	0.7866	0.8297
GTDC1	0.01812	0.6816	0.741	-0.03503	0.4277	0.5613	-0.2708	0.7866	0.8297
MAPT	-0.001704	0.9692	0.9768	-0.01518	0.731	0.8193	-0.2704	0.7869	0.83
KLK14	0.1192	0.006752	0.01247	-0.1146	0.00923	0.02731	-0.2697	0.7874	0.8305
S100A16	-0.09687	0.02794	0.04523	0.08015	0.06914	0.1397	-0.2692	0.7878	0.8307
C5orf60	0.02428	0.5825	0.6523	-0.04107	0.3523	0.4874	-0.269	0.7879	0.8308
C18orf26	0.02119	0.6315	0.696	-0.03795	0.39	0.5257	-0.2686	0.7882	0.831
ANKRD36	0.1193	0.006717	0.01242	-0.1248	0.00456	0.01528	-0.2685	0.7884	0.8311
ARG2	0.07136	0.1058	0.1495	-0.08805	0.04581	0.101	-0.2685	0.7883	0.8311
FCRL5	0.0213	0.6296	0.6943	-0.03806	0.3888	0.5243	-0.2683	0.7884	0.8311
NKG7	0.0618	0.1614	0.2164	-0.07846	0.07525	0.1495	-0.2676	0.789	0.8316
RPL23AP7	0.07116	0.1068	0.1507	-0.08779	0.04644	0.102	-0.2676	0.789	0.8316
ABHD12	0.02358	0.5934	0.6619	-0.04025	0.3619	0.497	-0.2671	0.7894	0.8318
S100A8	0.01305	0.7676	0.8149	-0.02965	0.5019	0.6308	-0.2659	0.7903	0.8326
AADACL2	-0.01807	0.6824	0.7416	0.001466	0.9735	0.9838	-0.2658	0.7904	0.8326
CYP1B1	-0.06217	0.1589	0.2135	0.04561	0.3016	0.4334	-0.2657	0.7904	0.8326
PPP5C	0.1195	0.006633	0.01228	-0.1102	0.01234	0.03464	-0.2655	0.7906	0.8328
PPFIA2	-0.005679	0.8977	0.9211	-0.01089	0.8053	0.8726	-0.2652	0.7909	0.833
CSN1S1	0.0181	0.6819	0.7412	-0.03465	0.4327	0.5658	-0.265	0.791	0.8331
JAK2	-0.07779	0.07779	0.1135	0.0613	0.1648	0.275	-0.2649	0.7911	0.8331
CCL5	0.01822	0.68	0.7398	-0.03475	0.4313	0.5646	-0.2648	0.7912	0.8331
SKIV2L2	0.01146	0.7952	0.8379	-0.028	0.526	0.6533	-0.2648	0.7911	0.8331
CD101	-0.04114	0.3515	0.4262	0.02461	0.5774	0.698	-0.2648	0.7912	0.8331
SLC29A1	-0.01196	0.7865	0.8311	-0.004568	0.9176	0.948	-0.2646	0.7913	0.8332
CBWD1	0.03223	0.4655	0.541	-0.04869	0.2701	0.3987	-0.2637	0.792	0.8339
BGN	-0.09117	0.03861	0.06063	0.07483	0.08982	0.1721	-0.263	0.7925	0.8343
C1orf106	-0.153	0.0004925	0.001126	0.1197	0.006549	0.02064	-0.2625	0.7929	0.8346
PPM1B	0.02399	0.587	0.6563	-0.0403	0.3614	0.4965	-0.2613	0.7938	0.8354
BAK1	-0.01526	0.7297	0.7833	-0.001032	0.9814	0.9889	-0.2608	0.7942	0.8358
MACC1	-0.1691	0.0001155	0.0002933	0.1198	0.006487	0.02045	-0.2603	0.7946	0.8362
DDX4	0.004581	0.9174	0.9366	-0.02075	0.6385	0.748	-0.2588	0.7958	0.8371
LOC653544	-0.006281	0.8869	0.9124	-0.009857	0.8234	0.8845	-0.2583	0.7961	0.8374
SMN1	0.05213	0.2377	0.3038	-0.06815	0.1224	0.2194	-0.2573	0.797	0.8382
CST9L	0.05616	0.2032	0.2648	-0.07217	0.1019	0.19	-0.257	0.7972	0.8383
YRDC	0.08347	0.05836	0.08791	-0.09939	0.0241	0.05996	-0.2564	0.7976	0.8388
EDDM3B	-0.01312	0.7665	0.8139	-0.002886	0.9479	0.9673	-0.2562	0.7978	0.8389
NR1H4	-0.04555	0.3022	0.3745	0.02963	0.5022	0.6311	-0.255	0.7987	0.8397
LIN7C	-0.06809	0.1228	0.1706	0.05227	0.2363	0.3604	-0.2539	0.7996	0.8406
MMADHC	-0.01435	0.7453	0.7961	-0.001469	0.9735	0.9838	-0.2532	0.8001	0.841
ADAMTS1	-0.0267	0.5455	0.6177	0.01093	0.8045	0.8721	-0.2524	0.8007	0.8415
MYO3A	-0.01273	0.7732	0.8199	-0.00297	0.9464	0.9663	-0.2514	0.8015	0.8423
PROM2	-0.1257	0.004264	0.0082	0.1204	0.006243	0.01983	-0.2514	0.8015	0.8423
XRCC1	0.1205	0.006201	0.01154	-0.1339	0.002327	0.008674	-0.2498	0.8027	0.8434
SLIT1	0.05795	0.1892	0.2485	-0.07347	0.0958	0.181	-0.2493	0.8032	0.8436
C18orf55	0.1205	0.006186	0.01152	-0.1623	0.0002171	0.001169	-0.2492	0.8032	0.8436
FBXO42	0.03178	0.4718	0.5472	-0.04733	0.2837	0.4136	-0.2492	0.8032	0.8436
HSFX2	-0.04999	0.2575	0.3255	0.03445	0.4353	0.5684	-0.2491	0.8033	0.8437
LMTK3	-0.03674	0.4054	0.4814	0.02125	0.6304	0.7422	-0.2481	0.804	0.8443
ZNF737	-0.08683	0.04891	0.07505	0.07146	0.1053	0.195	-0.2472	0.8047	0.8449
RAB41	-0.02702	0.5407	0.6131	0.01161	0.7926	0.8647	-0.2466	0.8052	0.8454
NCRNA00167	0.05524	0.2107	0.2735	-0.07056	0.1097	0.2015	-0.246	0.8057	0.8458
SFXN3	-0.2334	8.407e-08	3.403e-07	0.1207	0.006095	0.01945	-0.2458	0.8059	0.8458
C8orf73	-0.1063	0.01584	0.02708	0.1207	0.006083	0.01943	-0.2454	0.8062	0.8461
FKBPL	0.1208	0.006061	0.01131	-0.1089	0.01344	0.03709	-0.2445	0.8069	0.8467
SCARNA4	0.02986	0.499	0.5733	-0.04509	0.3071	0.4396	-0.2441	0.8071	0.847
C10orf54	-0.1015	0.02119	0.0353	0.0864	0.05004	0.1082	-0.2439	0.8073	0.8471
GPR114	-0.02328	0.5981	0.6664	0.008062	0.8552	0.9058	-0.2437	0.8075	0.8473
RPH3A	-0.0112	0.7998	0.8419	-0.00397	0.9284	0.9549	-0.2429	0.8081	0.8478
PDC	0.0007403	0.9866	0.9901	-0.01589	0.719	0.8106	-0.2426	0.8083	0.8479
PRSS33	-0.06436	0.1447	0.1969	0.04926	0.2644	0.3924	-0.2422	0.8086	0.8481
HTR1F	0.03499	0.4281	0.5041	-0.0501	0.2564	0.3835	-0.2421	0.8087	0.8481
SMPD1	-0.1746	6.776e-05	0.0001787	0.121	0.005986	0.01916	-0.2416	0.8091	0.8485
ME1	0.01902	0.6668	0.7284	-0.03403	0.4409	0.5739	-0.2405	0.81	0.8493
NMT2	0.03727	0.3986	0.4746	-0.05218	0.2371	0.3612	-0.2391	0.811	0.8503
HIST1H3E	0.01051	0.8119	0.8514	-0.02544	0.5647	0.6874	-0.2389	0.8111	0.8504
RGS7	0.02609	0.5547	0.6261	-0.04084	0.3549	0.4901	-0.2364	0.8131	0.8522
MUT	-0.01017	0.8179	0.856	-0.004578	0.9175	0.948	-0.2361	0.8134	0.8524
C20orf24	0.01855	0.6745	0.735	-0.03327	0.4512	0.5839	-0.2357	0.8137	0.8526
PRRX2	-0.001312	0.9763	0.9824	-0.01336	0.7623	0.8424	-0.2349	0.8143	0.8531
NUP54	0.1214	0.005806	0.01087	-0.1122	0.01082	0.03108	-0.2345	0.8146	0.8533
ALKBH4	0.1215	0.005763	0.01079	-0.1028	0.01964	0.05054	-0.2328	0.8159	0.8546
MAP2	0.00629	0.8868	0.9123	-0.02051	0.6424	0.751	-0.2276	0.8199	0.8585
RUNX1	-0.1604	0.0002574	0.0006165	0.122	0.00558	0.01808	-0.2254	0.8217	0.8601
PTGS2	-0.003501	0.9368	0.9519	-0.01055	0.8113	0.8769	-0.2249	0.8221	0.8604
ACSM2A	-0.05425	0.219	0.2829	0.04025	0.362	0.4971	-0.2246	0.8223	0.8605
GCNT3	-0.1177	0.007496	0.01371	0.1221	0.005545	0.01799	-0.2239	0.8228	0.8609
PXMP2	0.1222	0.005506	0.01035	-0.1321	0.002673	0.009738	-0.2223	0.8241	0.862
APOBEC3F	-0.03096	0.4833	0.558	0.0171	0.6987	0.7957	-0.222	0.8243	0.8621
GYLTL1B	0.005547	0.9001	0.9229	-0.01937	0.661	0.7655	-0.2213	0.8249	0.8625
CAMK1G	-0.05196	0.2392	0.3054	0.03817	0.3873	0.5229	-0.221	0.8251	0.8627
YJEFN3	0.1223	0.005469	0.01029	-0.119	0.006879	0.02147	-0.2208	0.8253	0.8628
SRD5A3	-0.1948	8.452e-06	2.574e-05	0.1223	0.005466	0.01778	-0.2207	0.8254	0.8628
MAML3	-0.06158	0.1629	0.2182	0.04785	0.2784	0.408	-0.2203	0.8256	0.863
MSH4	0.1223	0.005449	0.01026	-0.1809	3.643e-05	0.0002525	-0.2199	0.8259	0.8632
GPR119	0.07496	0.08923	0.1284	-0.08861	0.04443	0.09856	-0.2196	0.8262	0.8635
LOC150776	0.1223	0.005438	0.01024	-0.187	1.952e-05	0.0001496	-0.2195	0.8263	0.8635
DKK4	-0.001461	0.9736	0.98	-0.01224	0.7817	0.8572	-0.2193	0.8264	0.8636
RASL10B	0.1224	0.005417	0.01021	-0.114	0.009596	0.02817	-0.2186	0.827	0.8641
ADCY10	0.003413	0.9384	0.9532	-0.01706	0.6992	0.7962	-0.2185	0.827	0.8641
ENHO	0.01981	0.6537	0.7164	-0.03343	0.449	0.5814	-0.2182	0.8273	0.8643
DCP2	0.04081	0.3554	0.4303	-0.05441	0.2177	0.3392	-0.2181	0.8274	0.8643
C16orf92	0.02914	0.5093	0.583	-0.04273	0.3331	0.4674	-0.2178	0.8276	0.8645
IL32	-0.05542	0.2093	0.2717	0.04184	0.3433	0.4786	-0.2177	0.8276	0.8645
CENPC1	0.01751	0.6918	0.7504	-0.03096	0.4832	0.6142	-0.2154	0.8294	0.8662
PHGR1	-0.004941	0.9109	0.9315	-0.008493	0.8475	0.9012	-0.2151	0.8297	0.8663
USP17L2	-0.0008454	0.9847	0.9885	-0.01257	0.776	0.8527	-0.2147	0.83	0.8666
DNPEP	0.02167	0.6238	0.6892	-0.03503	0.4276	0.5612	-0.2141	0.8305	0.8669
YIF1A	-0.0131	0.7668	0.8142	-0.0002751	0.995	0.9971	-0.2141	0.8305	0.8669
PNKP	0.1227	0.00531	0.01002	-0.1806	3.753e-05	0.0002588	-0.214	0.8305	0.8669
C1orf200	0.01026	0.8163	0.8546	-0.02361	0.593	0.7103	-0.2137	0.8308	0.867
MANEAL	-0.1113	0.01149	0.02023	0.1227	0.005289	0.01732	-0.2131	0.8313	0.8674
CD24	0.01793	0.6848	0.7437	-0.03123	0.4795	0.6108	-0.2129	0.8314	0.8675
LRRC8E	-0.2065	2.28e-06	7.536e-06	0.1227	0.00528	0.0173	-0.2127	0.8316	0.8676
PIGT	0.005422	0.9023	0.9248	-0.0187	0.672	0.7747	-0.2126	0.8317	0.8676
FBXO11	0.06408	0.1465	0.199	-0.07724	0.0799	0.1566	-0.2115	0.8325	0.8684
IQCH	0.01817	0.6808	0.7404	-0.03129	0.4786	0.61	-0.2101	0.8336	0.8692
SLCO1B3	-0.07881	0.07394	0.1085	0.06574	0.1362	0.2381	-0.21	0.8336	0.8692
SPTBN5	0.05571	0.2069	0.2691	-0.06879	0.119	0.2148	-0.21	0.8336	0.8692
MGC2752	0.0001675	0.997	0.9977	-0.01324	0.7643	0.8441	-0.2093	0.8342	0.8697
PRKD1	-0.01823	0.6797	0.7396	0.005234	0.9057	0.9404	-0.2081	0.8351	0.8705
PLSCR2	0.06476	0.1422	0.1939	-0.0777	0.07812	0.1538	-0.208	0.8352	0.8706
OR1M1	-0.009517	0.8294	0.8653	-0.003459	0.9376	0.9609	-0.2077	0.8354	0.8708
HGFAC	0.06992	0.113	0.1585	-0.08282	0.06036	0.1254	-0.2074	0.8357	0.871
FAM160B2	-0.02782	0.5288	0.6015	0.0149	0.7358	0.823	-0.2069	0.8361	0.8713
POLH	-0.007618	0.8631	0.893	-0.005296	0.9046	0.9397	-0.2067	0.8362	0.8714
ZNF471	-0.002365	0.9573	0.9671	-0.01052	0.8117	0.8771	-0.2063	0.8365	0.8716
GRAMD4	0.01605	0.7163	0.7715	-0.02889	0.513	0.6414	-0.2055	0.8371	0.8721
DBNL	-0.04697	0.2874	0.358	0.03423	0.4382	0.5711	-0.2042	0.8382	0.8731
SPIC	0.02837	0.5206	0.5938	-0.0411	0.352	0.4872	-0.2039	0.8385	0.8733
LAPTM5	-0.0541	0.2204	0.2843	0.04141	0.3483	0.4832	-0.2034	0.8389	0.8736
ACOX1	-0.2094	1.637e-06	5.524e-06	0.1234	0.005041	0.01664	-0.2021	0.8398	0.8744
TMEM55A	0.01914	0.6648	0.7265	-0.03176	0.4721	0.6043	-0.202	0.8399	0.8744
PMS2L1	0.0725	0.1003	0.1426	-0.08504	0.05378	0.1145	-0.2017	0.8402	0.8746
EBP	0.04241	0.3368	0.4108	-0.05495	0.2131	0.3339	-0.2012	0.8406	0.875
CHD9	-0.144	0.001048	0.00226	0.1235	0.005002	0.01653	-0.2004	0.8412	0.8756
ALKBH5	0.03902	0.3768	0.4518	-0.0515	0.2434	0.3683	-0.1999	0.8415	0.8758
ALG1L2	0.0008607	0.9845	0.9883	-0.01331	0.7631	0.8431	-0.1993	0.842	0.8763
BRSK2	0.03369	0.4455	0.5214	-0.04612	0.2962	0.4275	-0.1992	0.8421	0.8763
NCF1B	0.02609	0.5547	0.6261	-0.03851	0.3831	0.5187	-0.1989	0.8423	0.8764
ARHGAP12	-0.08656	0.04961	0.07598	0.07423	0.09242	0.176	-0.1984	0.8428	0.8768
NDST3	0.02236	0.6127	0.6788	-0.03474	0.4315	0.5647	-0.1983	0.8428	0.8768
BAHCC1	-0.01692	0.7017	0.7592	0.004601	0.9171	0.9477	-0.1972	0.8437	0.8776
GTF3C6	0.006464	0.8837	0.9098	-0.01873	0.6716	0.7743	-0.1963	0.8444	0.8782
PSMB5	0.1238	0.00491	0.009329	-0.1883	1.702e-05	0.0001331	-0.1961	0.8445	0.8783
TMEM30B	-0.204	3.038e-06	9.896e-06	0.1238	0.004907	0.01626	-0.196	0.8446	0.8784
LOXHD1	-0.00514	0.9074	0.9287	-0.007088	0.8725	0.9172	-0.1958	0.8448	0.8785
MYF6	0.1238	0.004886	0.009287	-0.1304	0.003021	0.0108	-0.195	0.8454	0.8789
NXPH1	0.05911	0.1805	0.2385	-0.0712	0.1066	0.1967	-0.1941	0.8461	0.8795
ARPP21	0.04783	0.2786	0.3487	-0.0599	0.1747	0.2874	-0.1936	0.8465	0.8797
LCN9	-0.03103	0.4822	0.557	0.01901	0.6669	0.7703	-0.1925	0.8473	0.8805
ACY3	-0.02976	0.5005	0.5745	0.01777	0.6874	0.7873	-0.1919	0.8478	0.881
HS6ST1	0.02631	0.5514	0.6232	-0.03825	0.3864	0.5221	-0.1912	0.8483	0.8815
IL1RL1	-0.05889	0.1821	0.2403	0.04708	0.2862	0.4165	-0.1894	0.8497	0.8826
THOC3	0.1242	0.004767	0.009082	-0.1045	0.01768	0.04642	-0.1894	0.8498	0.8826
ZNF180	0.05507	0.2122	0.2752	-0.06684	0.1298	0.2295	-0.189	0.8501	0.8829
TAPBPL	-0.06111	0.1661	0.222	0.04934	0.2637	0.3915	-0.1889	0.8502	0.8829
DNAJB1	-0.01094	0.8043	0.8455	-0.000842	0.9848	0.9912	-0.1887	0.8503	0.8829
IQCB1	0.1243	0.00474	0.009039	-0.1901	1.409e-05	0.0001136	-0.1881	0.8508	0.8833
CD8A	0.04515	0.3065	0.379	-0.05686	0.1976	0.3152	-0.1879	0.8509	0.8834
LBXCOR1	0.02487	0.5734	0.6436	-0.03659	0.4074	0.5416	-0.1878	0.8511	0.8835
NCRNA00164	0.03824	0.3865	0.4622	-0.04994	0.2579	0.3851	-0.1876	0.8512	0.8836
ASPDH	0.04833	0.2736	0.3432	-0.05993	0.1745	0.2871	-0.1861	0.8524	0.8846
CDSN	-0.2127	1.109e-06	3.844e-06	0.1244	0.004681	0.01561	-0.1853	0.853	0.8852
NAALADL2	-0.1867	2.008e-05	5.755e-05	0.1245	0.004668	0.01559	-0.1847	0.8535	0.8856
SLC6A12	-0.1024	0.02015	0.03373	0.09091	0.03917	0.08908	-0.1847	0.8535	0.8856
GNA15	-0.1512	0.0005739	0.001299	0.1245	0.004663	0.01557	-0.1844	0.8537	0.8858
OR2T2	-0.003994	0.928	0.9445	-0.007494	0.8653	0.9126	-0.1839	0.8541	0.8861
LOC152217	0.1246	0.004628	0.008846	-0.1504	0.0006155	0.002815	-0.1827	0.855	0.8869
EREG	0.03387	0.4431	0.5192	-0.04526	0.3053	0.4375	-0.1826	0.8551	0.887
ASB8	-0.07541	0.08734	0.126	0.06405	0.1467	0.2519	-0.1825	0.8552	0.887
PFKFB1	0.006098	0.8902	0.9152	-0.0175	0.692	0.7908	-0.1825	0.8552	0.887
TSGA13	0.07018	0.1117	0.1569	-0.0815	0.06459	0.1324	-0.182	0.8556	0.8873
FLJ43860	0.07074	0.1088	0.1533	-0.082	0.06295	0.1298	-0.1811	0.8563	0.8879
CYP2C19	-0.04166	0.3455	0.4201	0.0304	0.4912	0.6214	-0.1804	0.8569	0.8884
KY	-0.07881	0.07395	0.1086	0.06762	0.1254	0.2233	-0.1799	0.8573	0.8887
HSF2	0.1248	0.004567	0.008736	-0.2178	6.053e-07	7.413e-06	-0.1797	0.8574	0.8888
CCDC67	0.05228	0.2363	0.3023	-0.06347	0.1504	0.2564	-0.1796	0.8575	0.8889
FGF4	0.07804	0.07682	0.1123	-0.0892	0.04304	0.09613	-0.1795	0.8575	0.8889
SYT6	-0.007736	0.861	0.8913	-0.003463	0.9375	0.9609	-0.1793	0.8577	0.889
CABP1	0.007787	0.8601	0.8905	-0.01893	0.6682	0.7713	-0.1784	0.8584	0.8896
LOC646627	0.06675	0.1303	0.1798	-0.07778	0.07782	0.1533	-0.1772	0.8594	0.8904
OR13J1	-0.065	0.1408	0.1922	0.0541	0.2203	0.3423	-0.1749	0.8612	0.8921
PRRG1	-0.07115	0.1068	0.1507	0.06029	0.1719	0.2839	-0.1744	0.8615	0.8924
ANAPC5	0.1251	0.004452	0.008533	-0.234	7.732e-08	1.249e-06	-0.174	0.8619	0.8928
TDRD7	-0.04646	0.2926	0.3638	0.03562	0.4199	0.5541	-0.1738	0.862	0.8928
KRTAP11-1	-0.02144	0.6273	0.6924	0.0106	0.8103	0.8762	-0.1736	0.8622	0.893
RBM46	0.01567	0.7228	0.7772	-0.0265	0.5485	0.6729	-0.1735	0.8623	0.893
HFE2	0.02899	0.5116	0.585	-0.03981	0.3673	0.5023	-0.1733	0.8624	0.893
TMEM223	-0.01415	0.7488	0.7991	0.003347	0.9396	0.962	-0.1729	0.8628	0.8933
FAM133B	0.02439	0.5807	0.6507	-0.03518	0.4257	0.5596	-0.1727	0.8629	0.8933
LOC168474	0.0284	0.5203	0.5935	-0.03916	0.3752	0.5104	-0.1724	0.8631	0.8935
RESP18	0.01337	0.7621	0.8103	-0.02412	0.5851	0.7042	-0.172	0.8634	0.8938
ZNF160	-0.04417	0.3171	0.3901	0.0335	0.4481	0.5806	-0.171	0.8643	0.8946
ALAS1	-0.04072	0.3564	0.4314	0.03013	0.495	0.6246	-0.1697	0.8653	0.8955
PEX16	-0.04839	0.273	0.3425	0.03783	0.3916	0.5271	-0.1693	0.8655	0.8957
TBKBP1	0.0776	0.07851	0.1145	-0.08811	0.04565	0.1008	-0.1692	0.8657	0.8958
HCG4	-0.07909	0.07291	0.1073	0.06858	0.1201	0.2164	-0.169	0.8658	0.8959
KRTAP4-1	0.01664	0.7063	0.763	-0.02715	0.5387	0.6641	-0.1683	0.8664	0.8964
OR13C9	-0.02046	0.6432	0.7066	0.009975	0.8213	0.8831	-0.1679	0.8667	0.8966
MAGEB4	0.02553	0.5633	0.6343	-0.03598	0.4152	0.5495	-0.1675	0.867	0.8969
C10orf88	0.1256	0.004307	0.008276	-0.1752	6.425e-05	0.0004121	-0.1665	0.8678	0.8975
IMPACT	-0.02175	0.6224	0.6878	0.01135	0.7971	0.8667	-0.1665	0.8678	0.8975
GML	-0.04512	0.3068	0.3792	0.03475	0.4313	0.5646	-0.1663	0.8679	0.8976
LOC646498	-0.01456	0.7417	0.7932	0.004188	0.9245	0.952	-0.1661	0.8681	0.8977
DCAKD	-0.02185	0.6207	0.6864	0.01149	0.7947	0.8657	-0.1659	0.8682	0.8977
KCND3	-0.1233	0.005082	0.009629	0.1257	0.00429	0.01455	-0.1656	0.8684	0.8979
ANKRD7	0.1257	0.004286	0.00824	-0.1552	0.0004081	0.001995	-0.1654	0.8686	0.898
CGB2	0.05178	0.2408	0.3072	-0.06209	0.1594	0.2683	-0.1654	0.8686	0.898
HSPBP1	0.1257	0.004282	0.008234	-0.1407	0.001368	0.005549	-0.1652	0.8688	0.8981
TMIE	-0.02885	0.5137	0.5871	0.01858	0.674	0.7766	-0.1644	0.8694	0.8987
C20orf43	0.003149	0.9432	0.9572	-0.01341	0.7615	0.8418	-0.1642	0.8695	0.8987
ARL9	0.1258	0.004242	0.00816	-0.1095	0.01292	0.03595	-0.1631	0.8705	0.8995
ZBTB46	-0.06681	0.13	0.1793	0.05666	0.1993	0.3173	-0.1631	0.8704	0.8995
FAM100B	0.02533	0.5663	0.6369	-0.03551	0.4213	0.5555	-0.163	0.8705	0.8995
ABCD2	-0.005319	0.9042	0.9262	-0.004837	0.9128	0.9451	-0.1626	0.8709	0.8997
RGNEF	-0.166	0.000154	0.0003831	0.1259	0.004231	0.01438	-0.1625	0.8709	0.8997
TMEM81	0.007269	0.8693	0.898	-0.01742	0.6933	0.7916	-0.1625	0.8709	0.8997
KLHL26	-0.0186	0.6737	0.7343	0.008459	0.8481	0.9014	-0.1624	0.871	0.8997
KRT39	-0.006532	0.8824	0.9089	-0.003605	0.935	0.9592	-0.1623	0.8711	0.8997
RPA3	0.1259	0.004226	0.008133	-0.1042	0.01804	0.04715	-0.1622	0.8711	0.8997
OTUD5	0.007153	0.8714	0.8996	-0.01727	0.6958	0.7936	-0.162	0.8713	0.8999
TMC5	-0.2104	1.452e-06	4.937e-06	0.1259	0.004208	0.01432	-0.1613	0.8719	0.9004
FAM158A	0.126	0.00419	0.008068	-0.1962	7.256e-06	6.428e-05	-0.1603	0.8726	0.9011
PRKAA1	-0.04149	0.3474	0.4221	0.03152	0.4754	0.6074	-0.1597	0.8731	0.9015
RNF150	0.02618	0.5533	0.625	-0.03612	0.4134	0.5477	-0.1592	0.8735	0.9016
STARD8	-0.03506	0.4273	0.5032	0.02512	0.5696	0.6912	-0.1592	0.8735	0.9016
FNDC7	0.0663	0.1329	0.1829	-0.0762	0.08407	0.1631	-0.159	0.8736	0.9017
NAA38	0.1261	0.004157	0.008009	-0.1923	1.105e-05	9.204e-05	-0.1585	0.874	0.9021
LOC100188947	-0.04509	0.3071	0.3796	0.03523	0.425	0.5589	-0.1581	0.8744	0.9023
TNP2	0.008114	0.8543	0.8861	-0.01799	0.6838	0.7842	-0.1581	0.8744	0.9023
IQCD	0.05003	0.2571	0.3251	-0.05987	0.1749	0.2875	-0.1579	0.8745	0.9024
MAGOH	0.1262	0.004134	0.007969	-0.1912	1.243e-05	0.0001023	-0.1573	0.875	0.9028
TRIM60	0.02265	0.608	0.6748	-0.03247	0.4622	0.5949	-0.1572	0.8751	0.9028
KDSR	-0.08894	0.04364	0.06772	0.07918	0.07259	0.1453	-0.1571	0.8752	0.9029
SLC12A4	-0.09123	0.03848	0.06045	0.08148	0.06465	0.1326	-0.157	0.8752	0.9029
PNPLA8	-0.02608	0.5548	0.6263	0.0163	0.7121	0.805	-0.1566	0.8755	0.9031
LIMD2	0.1262	0.004116	0.007937	-0.1203	0.006289	0.01995	-0.1564	0.8757	0.9033
OR5AN1	-0.02744	0.5344	0.6069	0.01769	0.6887	0.7881	-0.1561	0.876	0.9034
TECRL	-0.01068	0.809	0.8492	0.0009423	0.983	0.9897	-0.1559	0.8761	0.9035
TMEM61	-0.04409	0.318	0.391	0.03436	0.4365	0.5696	-0.1559	0.8761	0.9035
COQ3	0.1263	0.004098	0.007904	-0.1098	0.01263	0.03529	-0.1554	0.8765	0.9037
PRSS53	0.1263	0.004097	0.007902	-0.1118	0.01112	0.03177	-0.1553	0.8766	0.9037
SEMA3G	-0.02978	0.5001	0.5743	0.02008	0.6494	0.756	-0.1553	0.8766	0.9037
THAP4	0.05788	0.1897	0.2491	-0.06754	0.1258	0.2239	-0.1551	0.8767	0.9038
SPIN3	0.06479	0.142	0.1937	-0.07443	0.09156	0.1747	-0.1548	0.877	0.904
MT1DP	0.03673	0.4055	0.4815	-0.04633	0.294	0.4251	-0.1538	0.8778	0.9047
BCL11B	-0.0633	0.1515	0.2048	0.05373	0.2235	0.3457	-0.1536	0.8779	0.9048
FAM155B	-0.07806	0.07675	0.1122	0.06855	0.1203	0.2166	-0.1529	0.8785	0.9053
COX8C	0.03726	0.3988	0.4747	-0.04671	0.2901	0.4206	-0.1515	0.8796	0.9062
OR10J1	0.02691	0.5423	0.6146	-0.03631	0.4109	0.5452	-0.1506	0.8803	0.9067
IFNW1	0.02878	0.5147	0.5881	-0.03816	0.3875	0.5231	-0.1503	0.8805	0.9069
MAFF	-0.05334	0.2269	0.2917	0.044	0.319	0.4525	-0.1498	0.8809	0.9073
RAPSN	0.01837	0.6774	0.7377	-0.02773	0.5301	0.6568	-0.1498	0.8809	0.9073
ABCC3	-0.3169	1.77e-13	1.45e-12	0.1267	0.003991	0.01368	-0.1495	0.8812	0.9075
LITAF	-0.1412	0.001311	0.002776	0.1267	0.00398	0.01365	-0.1488	0.8817	0.9079
PCDHA4	0.01454	0.742	0.7934	-0.02383	0.5896	0.7079	-0.1486	0.8818	0.908
DGKI	0.02818	0.5234	0.5965	-0.03741	0.3969	0.5323	-0.1478	0.8825	0.9084
NR1I3	0.05854	0.1847	0.2433	-0.06774	0.1247	0.2224	-0.1476	0.8827	0.9086
RAB11A	-0.08677	0.04905	0.07523	0.07779	0.07778	0.1533	-0.1445	0.8851	0.9107
CNTN5	0.03304	0.4544	0.53	-0.042	0.3415	0.4766	-0.1436	0.8858	0.9115
TNFRSF13C	0.06713	0.1282	0.1771	-0.07598	0.08495	0.1645	-0.1423	0.8869	0.9122
SLC6A19	-0.03265	0.4597	0.5353	0.02378	0.5903	0.7085	-0.1422	0.8869	0.9122
C6orf127	0.04453	0.3132	0.3861	-0.05339	0.2264	0.3487	-0.1421	0.887	0.9122
TAAR6	0.005112	0.9079	0.9291	-0.01398	0.7516	0.8345	-0.142	0.8871	0.9123
KRTAP4-3	0.009403	0.8314	0.8671	-0.01823	0.6797	0.7809	-0.1414	0.8876	0.9127
TECTB	-0.0305	0.4898	0.5643	0.02168	0.6235	0.7373	-0.1412	0.8877	0.9127
HBBP1	0.01142	0.796	0.8386	-0.02021	0.6472	0.7541	-0.1408	0.888	0.913
FSCN3	0.0105	0.8121	0.8515	-0.01929	0.6624	0.7663	-0.1406	0.8882	0.9131
XAB2	0.1272	0.003826	0.00742	-0.1093	0.01308	0.03628	-0.1401	0.8886	0.9134
NR5A2	-0.03004	0.4964	0.5709	0.0213	0.6296	0.7418	-0.1399	0.8888	0.9135
PAFAH2	-0.2543	4.785e-09	2.279e-08	0.1273	0.003815	0.01317	-0.1394	0.8891	0.9138
ACR	0.06074	0.1687	0.2249	-0.06939	0.1158	0.21	-0.1389	0.8895	0.9141
USP39	0.1273	0.003799	0.007374	-0.1542	0.0004463	0.00215	-0.1385	0.8898	0.9144
OR2G2	-0.03094	0.4836	0.5582	0.02237	0.6125	0.7273	-0.1372	0.8909	0.9152
BIN2	-0.02393	0.5879	0.6571	0.01542	0.7271	0.8165	-0.1364	0.8915	0.9156
RNF114	0.01949	0.6591	0.7215	-0.02801	0.526	0.6532	-0.1364	0.8915	0.9156
GPR88	-0.005861	0.8944	0.9184	-0.002623	0.9527	0.9709	-0.1358	0.892	0.9161
LOC285692	0.04987	0.2586	0.3267	-0.05833	0.1863	0.3017	-0.1358	0.892	0.9161
CFHR1	0.0036	0.9351	0.9505	-0.01206	0.7848	0.8592	-0.1355	0.8923	0.9162
ZNF2	0.02713	0.539	0.6115	-0.03555	0.4208	0.555	-0.1349	0.8927	0.9165
GSC	0.0322	0.4659	0.5414	-0.0406	0.3578	0.4929	-0.1346	0.8929	0.9168
MSX1	0.002917	0.9473	0.96	-0.01131	0.7978	0.8673	-0.1344	0.8931	0.9168
NEURL2	0.1276	0.003723	0.007238	-0.1651	0.0001677	0.0009352	-0.134	0.8934	0.9171
IFNA5	-0.03963	0.3695	0.4442	0.03128	0.4788	0.6101	-0.1338	0.8935	0.9172
HLA-G	-0.03459	0.4335	0.5095	0.02625	0.5522	0.6765	-0.1335	0.8938	0.9175
TMED5	-0.02454	0.5784	0.6486	0.01624	0.7131	0.8059	-0.1329	0.8943	0.9179
CBLN3	0.02831	0.5215	0.5946	-0.0366	0.4072	0.5415	-0.1327	0.8944	0.9179
ANKRD13D	0.1277	0.003697	0.007193	-0.1456	0.000918	0.003959	-0.1325	0.8946	0.9181
RAD23A	0.06912	0.1172	0.1637	-0.07734	0.07952	0.1559	-0.1322	0.8949	0.9183
NGRN	-0.06595	0.135	0.1853	0.05773	0.1909	0.3071	-0.132	0.895	0.9184
CFHR3	0.01161	0.7927	0.8359	-0.0198	0.654	0.7598	-0.1311	0.8957	0.919
EIF2C4	-0.03112	0.481	0.556	0.02293	0.6036	0.7194	-0.1311	0.8957	0.919
CPA5	0.08818	0.04548	0.07026	-0.09631	0.02886	0.06952	-0.131	0.8958	0.919
WBP2	-0.1349	0.002149	0.004367	0.1279	0.003655	0.01269	-0.1299	0.8966	0.9197
OPN1LW	-0.02323	0.5988	0.667	0.01513	0.7319	0.82	-0.1297	0.8968	0.9198
SLC22A6	0.000196	0.9965	0.9974	-0.008267	0.8515	0.9033	-0.1292	0.8972	0.9201
OPRL1	0.006498	0.883	0.9093	-0.01452	0.7424	0.8283	-0.1284	0.8979	0.9207
CSTT	-0.0097	0.8262	0.8629	0.001689	0.9695	0.9813	-0.1282	0.898	0.9208
RNASE3	-0.04487	0.3095	0.3823	0.03688	0.4036	0.5383	-0.1281	0.8981	0.9209
PIPSL	0.07216	0.1019	0.1447	-0.08007	0.06944	0.1401	-0.1272	0.8988	0.9214
UGT2B28	0.008958	0.8393	0.8734	-0.01689	0.7022	0.7981	-0.127	0.899	0.9215
SNRPC	0.1281	0.003585	0.006992	-0.1723	8.511e-05	0.000521	-0.1256	0.9	0.9223
SPTLC1	-0.05467	0.2155	0.2789	0.04688	0.2883	0.4187	-0.1251	0.9005	0.9227
MUTED	0.04567	0.301	0.3731	-0.05345	0.2259	0.3483	-0.1248	0.9006	0.9229
DNASE1L2	0.1282	0.003567	0.006962	-0.1191	0.00679	0.02126	-0.1245	0.9009	0.923
MBD3L1	0.02339	0.5964	0.6649	-0.03114	0.4807	0.6119	-0.1242	0.9012	0.9232
HIST1H2BK	-0.004179	0.9246	0.9418	-0.003573	0.9355	0.9596	-0.1241	0.9012	0.9232
TSPO2	-0.04321	0.3277	0.401	0.03549	0.4216	0.5557	-0.1238	0.9015	0.9234
KLF5	-0.1272	0.003843	0.00745	0.1283	0.003538	0.01235	-0.1227	0.9023	0.9242
TOE1	0.0687	0.1194	0.1665	-0.07634	0.08351	0.1623	-0.1227	0.9024	0.9242
PLA2G4E	-0.04751	0.2819	0.3522	0.03992	0.366	0.5012	-0.1217	0.9031	0.9249
GLRA4	0.03836	0.3849	0.4606	-0.04592	0.2983	0.4297	-0.1211	0.9036	0.9253
VPS24	-0.2265	2.033e-07	7.782e-07	0.1284	0.003513	0.01228	-0.1211	0.9036	0.9253
OR1E2	-0.02787	0.5281	0.6009	0.02038	0.6445	0.7523	-0.1199	0.9046	0.926
PLXNB3	-0.05888	0.1821	0.2404	0.05151	0.2432	0.3682	-0.1183	0.9058	0.927
KIAA1586	0.1286	0.003466	0.006779	-0.1231	0.005133	0.0169	-0.1182	0.9059	0.927
POFUT2	0.07632	0.08358	0.1211	-0.08365	0.05783	0.1212	-0.1178	0.9062	0.9273
GDF7	-0.03368	0.4457	0.5216	0.02633	0.5511	0.6753	-0.1177	0.9063	0.9273
LSP1	-0.05369	0.2239	0.2882	0.04635	0.2938	0.4249	-0.1177	0.9063	0.9273
FBLL1	0.0312	0.4799	0.5549	-0.03851	0.3832	0.5187	-0.1172	0.9067	0.9276
LAD1	-0.1329	0.002519	0.005054	0.1287	0.00343	0.01202	-0.1159	0.9077	0.9286
SCD5	-0.02753	0.5331	0.6057	0.02031	0.6457	0.7531	-0.1156	0.908	0.9286
C15orf21	0.0736	0.09523	0.1361	-0.08076	0.06705	0.1364	-0.1152	0.9083	0.9289
ZNF239	0.1288	0.003418	0.006691	-0.1347	0.002184	0.008229	-0.1151	0.9083	0.9289
CNNM1	-0.07576	0.08588	0.1241	0.06862	0.1199	0.2161	-0.1147	0.9087	0.9292
CALCR	0.02525	0.5675	0.6381	-0.03235	0.4638	0.5964	-0.1138	0.9094	0.9298
CYP27C1	0.008075	0.8549	0.8865	-0.01507	0.7329	0.821	-0.112	0.9108	0.9309
AK5	0.0565	0.2005	0.2617	-0.0634	0.1508	0.2569	-0.1109	0.9117	0.9318
DOPEY1	0.0177	0.6886	0.7473	-0.02453	0.5786	0.6989	-0.1094	0.9129	0.9328
ZNF197	-0.007807	0.8597	0.8902	0.001012	0.9817	0.9891	-0.1088	0.9134	0.9331
GNAZ	0.0904	0.04028	0.06302	-0.09712	0.02753	0.0668	-0.1082	0.9138	0.9334
CECR5	0.1292	0.00331	0.006496	-0.164	0.0001862	0.001022	-0.1081	0.9139	0.9334
XAGE1D	-0.02423	0.5833	0.6531	0.01748	0.6922	0.7909	-0.108	0.914	0.9335
LOC494141	0.0373	0.3982	0.4742	-0.04404	0.3186	0.4522	-0.1079	0.9141	0.9335
SUSD5	-0.006983	0.8744	0.9019	0.000314	0.9943	0.9967	-0.1068	0.915	0.9342
OR1E1	0.004951	0.9108	0.9314	-0.01157	0.7933	0.8651	-0.106	0.9156	0.9348
PARL	0.08702	0.04841	0.07436	-0.09359	0.03372	0.07917	-0.1058	0.9157	0.9349
ZNF43	0.005128	0.9076	0.9289	-0.01163	0.7923	0.8646	-0.1041	0.9171	0.9359
ARPC2	-0.032	0.4686	0.5441	0.02552	0.5633	0.6861	-0.1038	0.9173	0.936
C17orf75	0.1295	0.003246	0.006383	-0.1806	3.746e-05	0.0002584	-0.1038	0.9173	0.936
HIST2H2BE	0.02288	0.6045	0.6718	-0.02933	0.5065	0.6353	-0.1034	0.9176	0.9363
TMEM20	0.002084	0.9624	0.971	-0.008541	0.8467	0.9007	-0.1034	0.9177	0.9363
POC1B	0.04485	0.3097	0.3824	-0.05127	0.2455	0.3708	-0.1029	0.9181	0.9365
CBX8	0.08165	0.0641	0.09547	-0.08799	0.04594	0.1012	-0.1021	0.9187	0.9369
LTB4R	0.1296	0.003213	0.006321	-0.1552	0.0004095	0.002001	-0.1016	0.9191	0.9373
LOC283332	0.0807	0.06728	0.09973	-0.08698	0.04852	0.1056	-0.1011	0.9195	0.9376
ANKRD44	-0.09001	0.04117	0.06426	0.08376	0.05748	0.1206	-0.1005	0.9199	0.9379
HIST1H1A	0.06319	0.1522	0.2056	-0.06943	0.1156	0.2097	-0.1003	0.9201	0.938
LOH12CR1	0.03218	0.4662	0.5417	-0.03842	0.3843	0.5198	-0.09993	0.9204	0.9382
SEPT7L	0.02093	0.6355	0.6996	-0.02715	0.5387	0.6641	-0.09957	0.9207	0.9385
SNRNP40	0.1298	0.003167	0.006238	-0.1134	0.01004	0.02923	-0.09841	0.9216	0.9392
IGFBPL1	0.1298	0.003163	0.006233	-0.104	0.01822	0.04754	-0.09815	0.9218	0.9393
SYK	-0.04484	0.3098	0.3825	0.03894	0.3778	0.513	-0.0946	0.9246	0.942
NEFL	-0.01786	0.686	0.7448	0.01198	0.7862	0.8602	-0.09407	0.9251	0.9423
NAT8B	0.02198	0.6188	0.6847	-0.02782	0.5287	0.6558	-0.09366	0.9254	0.9424
OR4D1	-0.02552	0.5634	0.6343	0.01971	0.6554	0.7607	-0.09302	0.9259	0.9427
GALNT14	0.03062	0.488	0.5625	-0.03642	0.4096	0.5438	-0.09279	0.9261	0.9428
C16orf3	0.03012	0.4953	0.5699	-0.03586	0.4168	0.5511	-0.092	0.9267	0.9434
CDC42BPA	-0.1539	0.0004561	0.001049	0.1302	0.003072	0.01095	-0.09178	0.9269	0.9435
CAMK2G	-0.08284	0.0603	0.09051	0.07717	0.08017	0.1569	-0.09114	0.9274	0.944
FSTL3	-0.09247	0.03591	0.05685	0.08688	0.04879	0.1061	-0.09012	0.9282	0.9447
METT10D	-0.05638	0.2015	0.2628	0.05076	0.2502	0.3762	-0.09001	0.9283	0.9447
RYBP	-0.02801	0.5259	0.599	0.02241	0.6119	0.7267	-0.08978	0.9285	0.9449
TRIL	-0.01926	0.6628	0.7249	0.01366	0.7571	0.8385	-0.0896	0.9286	0.945
C17orf87	-0.03017	0.4946	0.5692	0.02458	0.5778	0.6982	-0.08943	0.9287	0.9451
VN1R1	0.003447	0.9378	0.9527	-0.009024	0.8381	0.8948	-0.08927	0.9289	0.9451
BTN1A1	-0.004283	0.9228	0.9404	-0.001268	0.9771	0.9859	-0.08886	0.9292	0.9453
USP33	0.08038	0.06837	0.1012	-0.08586	0.05149	0.1107	-0.08829	0.9297	0.9457
KEL	0.05843	0.1855	0.2443	-0.06391	0.1476	0.253	-0.08789	0.93	0.946
SH3RF3	0.02073	0.6388	0.7027	-0.02621	0.5529	0.6771	-0.08769	0.9301	0.9461
C1orf55	0.02497	0.5719	0.6423	-0.03043	0.4908	0.621	-0.08749	0.9303	0.9462
RNU11	0.05832	0.1863	0.2452	-0.06375	0.1486	0.2541	-0.08708	0.9306	0.9465
SNORA78	-0.005045	0.9091	0.93	-0.0003679	0.9934	0.9961	-0.08664	0.931	0.9468
DNAJC21	-0.01257	0.7759	0.8222	0.007172	0.871	0.9162	-0.08644	0.9311	0.9469
OR5T2	-0.06706	0.1286	0.1776	0.06174	0.1618	0.2712	-0.08546	0.9319	0.9476
SH3RF1	-0.1925	1.093e-05	3.264e-05	0.1306	0.002983	0.01068	-0.08539	0.932	0.9476
PIR	0.003474	0.9373	0.9523	-0.008802	0.8421	0.8971	-0.0853	0.932	0.9476
OR2T3	-0.04102	0.3528	0.4277	0.03572	0.4186	0.5528	-0.08507	0.9322	0.9478
SNORA41	0.002396	0.9567	0.9667	-0.007686	0.8619	0.9103	-0.08469	0.9325	0.948
PTPRC	-0.03977	0.3678	0.4427	0.03453	0.4343	0.5674	-0.08396	0.9331	0.9485
AASDH	-0.005786	0.8958	0.9195	0.0005426	0.9902	0.9946	-0.08394	0.9331	0.9485
REG4	-0.04605	0.2969	0.3686	0.04082	0.3552	0.4903	-0.08382	0.9332	0.9485
BRDT	0.01255	0.7762	0.8224	-0.01776	0.6876	0.7873	-0.08332	0.9336	0.9488
KAT2A	0.1307	0.002955	0.005856	-0.2256	2.28e-07	3.216e-06	-0.0833	0.9336	0.9488
RTP3	0.06157	0.163	0.2183	-0.06675	0.1303	0.23	-0.08316	0.9337	0.9489
UBTD2	-0.0591	0.1806	0.2386	0.05394	0.2217	0.3436	-0.08266	0.9341	0.9492
ARSI	0.03092	0.4838	0.5583	-0.03605	0.4143	0.5487	-0.08212	0.9346	0.9496
MGC4473	-0.002003	0.9638	0.9722	-0.003114	0.9438	0.9646	-0.08191	0.9347	0.9496
KTI12	0.03543	0.4223	0.4985	-0.0405	0.3591	0.4943	-0.08112	0.9353	0.9501
KCNQ4	0.02644	0.5495	0.6214	-0.03149	0.4758	0.6077	-0.081	0.9354	0.9501
KRTAP10-7	0.03423	0.4383	0.5141	-0.03928	0.3737	0.5091	-0.08089	0.9355	0.9501
PTCHD3	-0.01135	0.7972	0.8396	0.006298	0.8866	0.9278	-0.08086	0.9356	0.9501
PCYOX1	-0.1976	6.242e-06	1.941e-05	0.1309	0.00292	0.0105	-0.08077	0.9356	0.9502
USP20	0.04827	0.2742	0.3438	-0.05324	0.2278	0.3501	-0.07971	0.9365	0.9508
DTX1	-0.003092	0.9442	0.958	-0.001866	0.9663	0.9794	-0.07937	0.9367	0.9511
KBTBD12	0.07015	0.1118	0.157	-0.07503	0.08896	0.1707	-0.07833	0.9376	0.9519
RPL32P3	0.07684	0.08151	0.1184	-0.08154	0.06444	0.1323	-0.07573	0.9396	0.9536
LOC285593	-0.07103	0.1074	0.1515	0.0664	0.1324	0.2329	-0.07436	0.9407	0.9546
CYP19A1	-0.004501	0.9188	0.9376	-0.0001142	0.9979	0.9988	-0.07389	0.9411	0.955
RRAS2	-0.1209	0.005996	0.0112	0.1314	0.00282	0.01019	-0.07319	0.9417	0.9555
KRTAP10-11	0.09202	0.03682	0.05813	-0.09653	0.02849	0.06875	-0.07269	0.9421	0.9557
COL4A6	-0.05376	0.2233	0.2874	0.04926	0.2645	0.3924	-0.0722	0.9424	0.956
ZNF252	-0.02949	0.5043	0.5782	0.02498	0.5716	0.6927	-0.07216	0.9425	0.956
CD2BP2	0.02301	0.6023	0.6699	-0.02749	0.5336	0.6599	-0.07175	0.9428	0.9562
HAL	0.009989	0.8211	0.8584	-0.01443	0.7438	0.8291	-0.07116	0.9433	0.9566
FCGR1B	-0.01658	0.7074	0.7639	0.01214	0.7834	0.8581	-0.07105	0.9434	0.9567
TIGD2	-0.01806	0.6826	0.7418	0.01366	0.7571	0.8385	-0.07041	0.9439	0.9571
SHC4	-0.03225	0.4653	0.5409	0.02788	0.5279	0.655	-0.06996	0.9442	0.9573
CP	-0.06963	0.1145	0.1603	0.06528	0.139	0.242	-0.0699	0.9443	0.9574
C2orf82	0.0563	0.2021	0.2636	-0.06064	0.1694	0.2809	-0.06972	0.9444	0.9574
TTC4	0.07771	0.0781	0.114	-0.08203	0.06287	0.1297	-0.06949	0.9446	0.9575
C15orf52	-0.0949	0.0313	0.0502	0.09061	0.03983	0.09024	-0.06911	0.9449	0.9577
CC2D1B	-0.01244	0.7782	0.8241	0.008205	0.8526	0.9041	-0.06784	0.9459	0.9585
SOST	0.01176	0.79	0.834	-0.01593	0.7184	0.8101	-0.06671	0.9468	0.9592
PCGF3	0.09636	0.02877	0.04643	-0.1005	0.02256	0.05677	-0.06659	0.9469	0.9593
SNAP91	0.07467	0.0905	0.13	-0.07878	0.07404	0.1475	-0.06618	0.9472	0.9596
FAM22F	-0.02154	0.6258	0.691	0.01749	0.692	0.7908	-0.06473	0.9484	0.9606
SERPINA11	0.03686	0.4038	0.4798	-0.04088	0.3545	0.4898	-0.06436	0.9487	0.9608
OR9K2	0.008643	0.8449	0.8782	-0.01264	0.7747	0.8517	-0.06407	0.9489	0.961
MSN	-0.1657	0.000159	0.0003942	0.1319	0.002701	0.009827	-0.06389	0.9491	0.9611
TBCD	0.04985	0.2588	0.3269	-0.05382	0.2227	0.3449	-0.0637	0.9492	0.9612
UGT2B11	0.001929	0.9652	0.9732	-0.005901	0.8937	0.9327	-0.06359	0.9493	0.9612
CARD6	-0.2024	3.639e-06	1.173e-05	0.132	0.002694	0.009805	-0.06331	0.9495	0.9614
TCP10L2	0.03229	0.4647	0.5403	-0.03621	0.4122	0.5465	-0.06289	0.9499	0.9617
SLC38A9	0.05299	0.2299	0.2951	-0.05687	0.1975	0.3151	-0.06223	0.9504	0.9621
KRBA2	0.03108	0.4816	0.5565	-0.03492	0.4291	0.5628	-0.06156	0.9509	0.9623
ACSS3	0.04452	0.3132	0.3862	-0.04836	0.2733	0.4022	-0.06155	0.9509	0.9623
ZFR2	-0.009218	0.8347	0.8696	0.005373	0.9032	0.9387	-0.06155	0.9509	0.9623
UBE2E2	0.01416	0.7486	0.7989	-0.01799	0.6838	0.7842	-0.06131	0.9511	0.9625
ATAD1	-0.0371	0.4007	0.4767	0.03329	0.451	0.5836	-0.06118	0.9512	0.9625
CD4	-0.1009	0.022	0.03653	0.09716	0.02747	0.06668	-0.0605	0.9518	0.9629
NCRNA00119	0.01119	0.8001	0.842	-0.01496	0.7348	0.8223	-0.06042	0.9518	0.9629
TRO	0.1322	0.002642	0.00528	-0.1132	0.01014	0.02948	-0.05912	0.9529	0.9639
OR52K1	0.03256	0.4609	0.5363	-0.03624	0.4119	0.5463	-0.05885	0.9531	0.964
DSCR3	-0.05122	0.246	0.3129	0.04763	0.2807	0.4103	-0.05758	0.9541	0.9649
RNASE2	-0.02685	0.5433	0.6154	0.02326	0.5985	0.715	-0.05751	0.9541	0.9649
SF4	0.07349	0.09573	0.1367	-0.07696	0.081	0.1582	-0.05584	0.9555	0.9661
LRRC20	-0.06209	0.1594	0.2141	0.05863	0.184	0.2989	-0.05544	0.9558	0.9663
AMOT	-0.1181	0.007306	0.0134	0.1326	0.00256	0.009392	-0.05237	0.9582	0.9683
OR10A5	0.02282	0.6053	0.6725	-0.02608	0.5548	0.6785	-0.05219	0.9584	0.9684
NRG1	-0.04318	0.3281	0.4014	0.03997	0.3654	0.5007	-0.05143	0.959	0.9688
CEACAM18	-0.08033	0.06854	0.1014	0.07716	0.08021	0.157	-0.0509	0.9594	0.9691
BCL6B	-0.01554	0.7249	0.7791	0.01237	0.7794	0.8555	-0.05082	0.9595	0.9691
ALOX12	0.06124	0.1653	0.221	-0.06438	0.1445	0.2493	-0.05057	0.9597	0.9693
TRH	0.06624	0.1333	0.1833	-0.06937	0.1159	0.2101	-0.05022	0.9599	0.9695
HCG18	0.07006	0.1123	0.1576	-0.07318	0.09715	0.1829	-0.05005	0.9601	0.9695
GABRA4	-0.008085	0.8548	0.8865	0.00496	0.9106	0.9436	-0.05002	0.9601	0.9695
KCNQ5	0.008115	0.8542	0.8861	-0.01121	0.7996	0.8686	-0.04962	0.9604	0.9697
CTNND2	0.06398	0.1471	0.1997	-0.06704	0.1286	0.2277	-0.04915	0.9608	0.97
SCARNA22	0.01447	0.7433	0.7945	-0.01747	0.6925	0.7911	-0.04802	0.9617	0.9709
TAS2R4	0.01669	0.7055	0.7623	-0.01967	0.6561	0.7614	-0.0477	0.962	0.9711
ZNF30	0.04574	0.3002	0.3722	-0.04857	0.2712	0.3998	-0.04539	0.9638	0.9727
ZBTB6	0.01374	0.7558	0.8051	-0.01647	0.7092	0.8033	-0.04374	0.9651	0.9736
SCARNA3	-0.00691	0.8757	0.903	0.004189	0.9244	0.952	-0.04356	0.9653	0.9737
PDF	-0.004324	0.922	0.9398	0.00168	0.9697	0.9813	-0.04232	0.9662	0.9745
LMAN1L	0.04379	0.3213	0.3945	-0.04641	0.2932	0.4243	-0.04203	0.9665	0.9747
KLHL38	-0.02857	0.5177	0.5911	0.02599	0.5562	0.6796	-0.04133	0.967	0.9752
PLA2G16	-0.1017	0.02094	0.03493	0.09918	0.0244	0.06055	-0.0412	0.9671	0.9752
C21orf70	0.1333	0.002427	0.004888	-0.1221	0.005541	0.01799	-0.04093	0.9674	0.9754
TBC1D28	0.05276	0.232	0.2975	-0.05529	0.2103	0.3305	-0.04067	0.9676	0.9754
RHBDF1	-0.1821	3.235e-05	8.943e-05	0.1334	0.002423	0.008974	-0.04066	0.9676	0.9754
OR10J3	-0.004533	0.9183	0.9372	0.002006	0.9638	0.9778	-0.04045	0.9677	0.9755
CHN1	0.09414	0.03268	0.0522	-0.09663	0.02832	0.06844	-0.04016	0.968	0.9757
DCAF4L1	0.07001	0.1125	0.1579	-0.0725	0.1003	0.1875	-0.04005	0.9681	0.9757
KHDC1	0.1334	0.002416	0.004869	-0.1584	0.0003089	0.001575	-0.03996	0.9681	0.9757
CD5	-0.04429	0.3158	0.3888	0.04184	0.3433	0.4786	-0.03933	0.9686	0.9761
CD72	0.04626	0.2947	0.3661	-0.04869	0.27	0.3986	-0.03904	0.9689	0.9763
C9orf5	-0.1941	9.142e-06	2.77e-05	0.1335	0.002398	0.008895	-0.03843	0.9693	0.9766
CLLU1	-0.01185	0.7884	0.8325	0.009476	0.8301	0.8891	-0.03804	0.9697	0.9768
PPIAL4C	0.01911	0.6653	0.727	-0.02147	0.6268	0.7398	-0.0379	0.9698	0.9769
WDR33	0.02248	0.6108	0.6771	-0.02481	0.5742	0.6951	-0.03738	0.9702	0.9772
COL4A3BP	-0.198	5.956e-06	1.857e-05	0.1336	0.002385	0.008855	-0.03722	0.9703	0.9773
RAB3IP	0.0137	0.7564	0.8056	-0.01597	0.7177	0.8095	-0.03631	0.971	0.9779
NRG4	0.01138	0.7968	0.8393	-0.01364	0.7575	0.8388	-0.03622	0.9711	0.9779
P2RY2	-0.1089	0.01344	0.02336	0.1337	0.002369	0.008805	-0.03577	0.9715	0.9781
NXF1	0.0257	0.5607	0.6317	-0.02793	0.5272	0.6544	-0.03571	0.9715	0.9781
RFPL3	0.08505	0.05373	0.08164	-0.08723	0.04787	0.1045	-0.03503	0.9721	0.9786
LOC149837	0.009692	0.8263	0.863	-0.01185	0.7884	0.8616	-0.0346	0.9724	0.9788
TSPAN9	-0.1007	0.02235	0.03703	0.09859	0.02526	0.06233	-0.03326	0.9735	0.9796
DEFB115	-0.01187	0.7881	0.8322	0.009827	0.824	0.885	-0.03279	0.9738	0.9798
DNAJB5	0.03874	0.3803	0.4555	-0.04077	0.3558	0.4909	-0.03258	0.974	0.9799
FOXD4L3	0.008986	0.8388	0.873	-0.01099	0.8035	0.8713	-0.03209	0.9744	0.9802
SMARCE1	0.09211	0.03664	0.05789	-0.09403	0.03288	0.07758	-0.03093	0.9753	0.9811
VAX2	0.08366	0.05779	0.08714	-0.08553	0.05239	0.1122	-0.03016	0.9759	0.9815
SUZ12P	0.1341	0.0023	0.004653	-0.1973	6.441e-06	5.789e-05	-0.02951	0.9765	0.9819
TCP11	-0.05852	0.1849	0.2436	0.0567	0.1989	0.3168	-0.02919	0.9767	0.9821
CAMK4	0.008555	0.8464	0.8795	-0.01037	0.8144	0.8788	-0.02907	0.9768	0.9822
LOC100240735	0.06237	0.1576	0.212	-0.06417	0.1459	0.2508	-0.02896	0.9769	0.9822
UBE2NL	0.03484	0.4301	0.5061	-0.03662	0.4069	0.5413	-0.02854	0.9772	0.9824
ZNF205	0.05336	0.2267	0.2916	-0.05512	0.2118	0.3322	-0.0282	0.9775	0.9827
HAS2	-0.02698	0.5413	0.6136	0.02522	0.568	0.69	-0.02813	0.9776	0.9827
C11orf64	0.009318	0.8329	0.8683	-0.01107	0.8021	0.8704	-0.02804	0.9776	0.9827
C3orf79	-0.0175	0.692	0.7506	0.01577	0.7211	0.8121	-0.02768	0.9779	0.9829
SGEF	0.0215	0.6265	0.6916	-0.0232	0.5994	0.7158	-0.02721	0.9783	0.9832
LOC653566	-0.06929	0.1163	0.1626	0.06761	0.1254	0.2233	-0.02694	0.9785	0.9833
TRNP1	-0.06534	0.1387	0.1896	0.0638	0.1482	0.2537	-0.02478	0.9802	0.9848
C6orf186	-0.02125	0.6304	0.6951	0.01972	0.6552	0.7606	-0.0245	0.9805	0.9849
TAS2R38	0.007586	0.8636	0.8934	-0.009062	0.8374	0.8944	-0.02363	0.9811	0.9855
CYLD	-0.1396	0.001492	0.003121	0.1345	0.002226	0.008349	-0.02262	0.982	0.9862
PRR23C	0.01215	0.7832	0.8284	-0.01354	0.7592	0.8404	-0.02218	0.9823	0.9863
ZNF665	-0.02254	0.6098	0.6763	0.02117	0.6317	0.7432	-0.02193	0.9825	0.9864
CASP7	-0.06992	0.113	0.1585	0.06859	0.12	0.2163	-0.0213	0.983	0.9869
MST4	0.06133	0.1646	0.2202	-0.06264	0.1558	0.2636	-0.02109	0.9832	0.987
MYCN	0.1346	0.002209	0.004477	-0.1309	0.002912	0.01047	-0.02092	0.9833	0.9871
C1orf182	0.1346	0.002206	0.004472	-0.1077	0.0145	0.0394	-0.02067	0.9835	0.9871
PDDC1	-0.03371	0.4452	0.521	0.03244	0.4625	0.5952	-0.02037	0.9837	0.9872
SNRPD3	0.09851	0.02538	0.04152	-0.09977	0.02355	0.05881	-0.02035	0.9838	0.9872
MYO1A	-0.06392	0.1475	0.2001	0.06268	0.1555	0.2632	-0.01992	0.9841	0.9874
ZNF514	0.0278	0.529	0.6018	-0.02903	0.511	0.6395	-0.01963	0.9843	0.9876
PFDN2	0.1347	0.002194	0.00445	-0.1256	0.004305	0.01458	-0.01952	0.9844	0.9876
C22orf28	-0.002543	0.9541	0.9652	0.00134	0.9758	0.9851	-0.01926	0.9846	0.9877
CDY2B	-0.01326	0.764	0.8119	0.01209	0.7843	0.8588	-0.01874	0.985	0.9881
PCDH18	0.001512	0.9727	0.9795	-0.002669	0.9518	0.9703	-0.01853	0.9852	0.9882
AFG3L1	0.07357	0.09536	0.1363	-0.07467	0.09048	0.1731	-0.01773	0.9859	0.9887
LAMP2	-0.08509	0.05363	0.08152	0.08399	0.05681	0.1196	-0.01772	0.9859	0.9887
PITRM1	0.008396	0.8493	0.8818	-0.009499	0.8297	0.8888	-0.01766	0.9859	0.9887
STOML2	0.1348	0.002173	0.00441	-0.1847	2.48e-05	0.0001836	-0.01748	0.9861	0.9887
MMP27	-0.02018	0.6477	0.711	0.01914	0.6648	0.7683	-0.01678	0.9866	0.989
SNORA22	-0.002493	0.955	0.9658	0.001451	0.9738	0.9839	-0.01667	0.9867	0.9891
TTTY16	-0.02293	0.6036	0.671	0.022	0.6184	0.7327	-0.01498	0.988	0.9902
OR4N2	0.01529	0.7292	0.7828	-0.0162	0.7138	0.8064	-0.01455	0.9884	0.9905
PCDHB1	-0.008698	0.8439	0.8773	0.007792	0.86	0.9094	-0.01452	0.9884	0.9905
DDX24	-0.04865	0.2705	0.3397	0.04777	0.2793	0.4088	-0.01414	0.9887	0.9908
KPTN	0.135	0.002138	0.004345	-0.2333	8.552e-08	1.369e-06	-0.01403	0.9888	0.9908
NUDT22	-0.03865	0.3814	0.4566	0.03783	0.3916	0.5272	-0.01319	0.9895	0.9913
PAAF1	0.01609	0.7156	0.7711	-0.0169	0.702	0.7981	-0.01296	0.9897	0.9914
SURF4	-0.08588	0.05145	0.07854	0.0852	0.05331	0.1137	-0.01086	0.9913	0.9929
C8orf80	0.003611	0.9348	0.9504	-0.004222	0.9238	0.9517	-0.009784	0.9922	0.9935
PBX1	-0.01576	0.7213	0.7762	0.01515	0.7317	0.8198	-0.009784	0.9922	0.9935
WNT7B	-0.1785	4.649e-05	0.0001256	0.1353	0.002084	0.007907	-0.008638	0.9931	0.9942
HRASLS5	-0.07537	0.0875	0.1262	0.07488	0.08959	0.1717	-0.007921	0.9937	0.9947
IL23R	-0.03486	0.4298	0.5058	0.0345	0.4347	0.5677	-0.005847	0.9953	0.9961
HIST1H4F	0.06649	0.1318	0.1816	-0.06679	0.1301	0.2298	-0.004906	0.9961	0.9967
TBX22	-0.04593	0.2982	0.3701	0.04572	0.3004	0.4322	-0.003404	0.9973	0.9978
LY6G6E	0.03131	0.4784	0.5533	-0.03147	0.4761	0.608	-0.002624	0.9979	0.9984
FAM90A7	0.0173	0.6952	0.7533	-0.01743	0.6932	0.7915	-0.002001	0.9984	0.9987
COBLL1	-0.1257	0.004282	0.008234	0.1358	0.002017	0.007698	-0.001779	0.9986	0.9988
C2orf47	0.04043	0.3598	0.4347	-0.04053	0.3586	0.4938	-0.001669	0.9987	0.9988
LOC389791	0.0766	0.08245	0.1196	-0.07664	0.0823	0.1603	-0.0006254	0.9995	0.9996
ABCB1	0.01441	0.7443	0.7953	-0.01439	0.7446	0.8295	0.0002164	0.9998	0.9998
UPF0639	0.04142	0.3482	0.4227	-0.04132	0.3494	0.4843	0.001558	0.9988	0.9989
METTL1	0.05806	0.1883	0.2476	-0.05795	0.1892	0.3052	0.001838	0.9985	0.9988
ADSS	-0.07695	0.08103	0.1178	0.07711	0.08043	0.1574	0.002479	0.998	0.9984
TGFB1	-0.07656	0.08261	0.1198	0.07672	0.08198	0.1598	0.002514	0.998	0.9984
HYALP1	0.02082	0.6374	0.7015	-0.02061	0.6408	0.7499	0.003389	0.9973	0.9978
SLC39A1	-0.02317	0.5999	0.668	0.0234	0.5963	0.7133	0.00372	0.997	0.9976
UBIAD1	-0.03958	0.37	0.4448	0.0399	0.3662	0.5014	0.004993	0.996	0.9967
WAS	-0.02849	0.5189	0.5922	0.02886	0.5134	0.6417	0.006007	0.9952	0.996
ATP6V0C	-0.0856	0.0522	0.07955	0.08605	0.05098	0.1098	0.00721	0.9942	0.9951
WDTC1	-0.07111	0.107	0.1509	0.07158	0.1047	0.1942	0.007507	0.994	0.9949
SPINT4	0.01314	0.7661	0.8136	-0.01265	0.7746	0.8517	0.007841	0.9937	0.9947
IKZF1	-0.06592	0.1352	0.1855	0.06645	0.1321	0.2325	0.008553	0.9932	0.9942
CYTH4	-0.01428	0.7464	0.7969	0.01486	0.7366	0.8237	0.009197	0.9927	0.9938
LOC647859	0.02141	0.6279	0.6928	-0.02083	0.6373	0.747	0.009284	0.9926	0.9938
SLC39A12	0.02853	0.5182	0.5916	-0.02794	0.527	0.6542	0.009517	0.9924	0.9936
CXCR5	-0.04723	0.2847	0.3552	0.04783	0.2786	0.4081	0.009608	0.9923	0.9936
DHRS13	0.014	0.7512	0.801	-0.01335	0.7624	0.8425	0.01039	0.9917	0.9931
S100P	-0.0466	0.2912	0.3623	0.04726	0.2844	0.4144	0.01051	0.9916	0.9931
UTP23	0.02526	0.5673	0.6379	-0.02457	0.5779	0.6982	0.01104	0.9912	0.9928
CLPTM1L	-0.07895	0.07344	0.1079	0.07966	0.07089	0.1425	0.01138	0.9909	0.9926
APBA1	-0.09308	0.03471	0.05514	0.09379	0.03334	0.07848	0.01144	0.9909	0.9926
C19orf2	0.04419	0.3169	0.3899	-0.04347	0.3248	0.4587	0.01149	0.9908	0.9926
TMEM72	0.03688	0.4036	0.4797	-0.03605	0.4142	0.5487	0.01323	0.9894	0.9913
CCDC38	0.0639	0.1476	0.2003	-0.06303	0.1532	0.2602	0.01393	0.9889	0.9908
STOX1	0.08987	0.04148	0.06467	-0.08891	0.04371	0.09723	0.01547	0.9877	0.9899
ZNF84	0.1368	0.001856	0.003813	-0.1031	0.01929	0.04981	0.01569	0.9875	0.9898
CIB3	0.0594	0.1784	0.2361	-0.05839	0.1858	0.3012	0.01612	0.9871	0.9895
JSRP1	0.06276	0.155	0.2089	-0.06169	0.1622	0.2715	0.0172	0.9863	0.9888
ADAD2	0.02286	0.6047	0.672	-0.02178	0.622	0.7361	0.01733	0.9862	0.9887
NMI	-0.02646	0.5492	0.6212	0.02754	0.5329	0.6594	0.01734	0.9862	0.9887
S1PR3	0.007617	0.8631	0.893	-0.006534	0.8824	0.9251	0.01734	0.9862	0.9887
C5orf25	-0.03381	0.4439	0.5199	0.03491	0.4293	0.563	0.01751	0.986	0.9887
CPNE6	0.08114	0.0658	0.09779	-0.08002	0.06961	0.1404	0.01794	0.9857	0.9886
RAD9B	0.137	0.001832	0.00377	-0.1385	0.001633	0.006433	0.01836	0.9854	0.9883
SYCN	-0.006396	0.8849	0.9108	0.007614	0.8632	0.9112	0.01949	0.9845	0.9876
SLC31A2	-0.05251	0.2343	0.3	0.05375	0.2233	0.3455	0.01999	0.984	0.9874
GP2	0.07416	0.09274	0.1329	-0.07291	0.09839	0.1849	0.0201	0.984	0.9874
C2orf66	0.01689	0.7021	0.7595	-0.01561	0.7237	0.8141	0.02048	0.9837	0.9872
CBWD3	0.05175	0.2411	0.3075	-0.05046	0.2531	0.3797	0.0207	0.9835	0.9871
PRR25	0.01066	0.8094	0.8494	-0.009359	0.8322	0.8906	0.02077	0.9834	0.9871
MAPK11	-0.008395	0.8493	0.8818	0.009781	0.8248	0.8855	0.02218	0.9823	0.9863
SLC2A4RG	0.02306	0.6016	0.6693	-0.02167	0.6236	0.7373	0.02223	0.9823	0.9863
APPBP2	-0.02837	0.5207	0.5939	0.02976	0.5004	0.6297	0.02228	0.9822	0.9863
CTRL	0.1372	0.001797	0.003703	-0.1527	0.0005048	0.002388	0.0224	0.9821	0.9863
CHAC2	0.1373	0.001797	0.003702	-0.1422	0.001216	0.005012	0.02243	0.9821	0.9863
YIF1B	0.1373	0.001794	0.003697	-0.1219	0.005591	0.01811	0.02278	0.9818	0.9861
KHK	0.1373	0.001786	0.003683	-0.2094	1.63e-06	1.757e-05	0.02369	0.9811	0.9855
GTF2E2	0.01218	0.7828	0.8281	-0.01066	0.8093	0.8755	0.02428	0.9806	0.9851
NBEAL2	0.002918	0.9473	0.96	-0.00138	0.9751	0.9846	0.02462	0.9804	0.9849
MICALL2	-0.0414	0.3484	0.4229	0.04297	0.3305	0.4647	0.02511	0.98	0.9846
SERPING1	-0.06812	0.1226	0.1705	0.06971	0.1141	0.2076	0.02554	0.9796	0.9843
CD180	-0.04243	0.3365	0.4106	0.04404	0.3186	0.4522	0.02574	0.9795	0.9842
LCN8	0.0773	0.07969	0.116	-0.07562	0.08644	0.1669	0.02688	0.9786	0.9833
CCL25	0.05837	0.186	0.2449	-0.05668	0.1991	0.317	0.0271	0.9784	0.9833
RBM47	-0.1275	0.003748	0.00728	0.1376	0.001751	0.006827	0.02781	0.9778	0.9828
ZBTB32	0.08645	0.04991	0.07639	-0.08467	0.05484	0.1163	0.02872	0.9771	0.9823
SCN4A	0.06761	0.1254	0.1739	-0.06577	0.1361	0.238	0.02961	0.9764	0.9819
MUC6	0.03329	0.4509	0.5268	-0.03143	0.4767	0.6086	0.02981	0.9762	0.9818
IFNB1	0.05955	0.1773	0.2349	-0.05766	0.1914	0.3077	0.03021	0.9759	0.9815
OR5AU1	-0.06175	0.1617	0.2168	0.06365	0.1492	0.2548	0.03049	0.9757	0.9814
CRISPLD1	0.003025	0.9454	0.9587	-0.00101	0.9818	0.9891	0.03226	0.9743	0.9801
TREML2	-0.01384	0.754	0.8035	0.01588	0.7192	0.8106	0.03262	0.974	0.9799
PDE4A	-0.186	2.16e-05	6.156e-05	0.1379	0.001708	0.006685	0.0329	0.9738	0.9798
SULT6B1	-0.02644	0.5493	0.6213	0.0285	0.5187	0.6468	0.0329	0.9738	0.9798
OR2A2	0.03793	0.3903	0.466	-0.03587	0.4167	0.551	0.03311	0.9736	0.9797
BEAN	-0.06424	0.1455	0.1978	0.06633	0.1328	0.2333	0.03357	0.9732	0.9794
ZNF274	0.01244	0.7783	0.8242	-0.01034	0.815	0.8792	0.03361	0.9732	0.9794
PRPH	0.06712	0.1282	0.1772	-0.06502	0.1406	0.2441	0.03381	0.973	0.9793
IMP4	0.1039	0.01836	0.03102	-0.1018	0.0209	0.05326	0.03437	0.9726	0.9789
TGFB3	-0.003529	0.9363	0.9515	0.005691	0.8975	0.9353	0.03461	0.9724	0.9788
WNT16	0.1381	0.001685	0.003492	-0.1293	0.003294	0.01161	0.03578	0.9715	0.9781
PRAMEF10	0.02366	0.5922	0.6608	-0.02142	0.6277	0.7404	0.03586	0.9714	0.9781
JAM3	0.006284	0.8869	0.9124	-0.004041	0.9271	0.9542	0.0359	0.9714	0.9781
OR6N2	-0.01374	0.7558	0.8051	0.016	0.7172	0.8093	0.03623	0.9711	0.9779
BIRC8	0.04508	0.3073	0.3797	-0.04278	0.3326	0.4668	0.03687	0.9706	0.9775
MPHOSPH6	0.05487	0.2138	0.277	-0.05254	0.234	0.3576	0.03739	0.9702	0.9772
OPN3	0.02294	0.6034	0.6709	-0.02056	0.6416	0.7503	0.03817	0.9696	0.9768
GJA9	-0.08465	0.05488	0.08318	0.08705	0.04834	0.1053	0.03856	0.9692	0.9766
TMEM200A	-0.05168	0.2417	0.3082	0.05409	0.2204	0.3423	0.03867	0.9692	0.9765
PTPN21	-0.1396	0.001492	0.003121	0.1383	0.001661	0.006522	0.03868	0.9691	0.9765
TNRC6C	-0.04257	0.3349	0.4088	0.04504	0.3077	0.4401	0.03953	0.9685	0.976
ACTR8	0.004475	0.9193	0.938	-0.00194	0.965	0.9787	0.04058	0.9676	0.9754
FCGR1C	-0.007651	0.8625	0.8927	0.01019	0.8176	0.8808	0.04058	0.9676	0.9754
ZNF579	0.0868	0.04899	0.07514	-0.08427	0.05598	0.1183	0.04069	0.9675	0.9754
CLEC4M	0.02415	0.5845	0.654	-0.02155	0.6256	0.7388	0.04172	0.9667	0.9749
RTKN2	0.1385	0.001627	0.003382	-0.1231	0.005152	0.01695	0.04294	0.9658	0.9741
FBXO36	-0.05113	0.2468	0.3138	0.05382	0.2228	0.3449	0.0431	0.9656	0.974
KRBA1	0.1385	0.001625	0.003379	-0.1652	0.0001665	0.0009304	0.04319	0.9656	0.974
ST5	-0.2376	4.826e-08	2.019e-07	0.1386	0.001621	0.006397	0.04379	0.9651	0.9736
DRD4	0.03963	0.3695	0.4442	-0.03688	0.4036	0.5383	0.04403	0.9649	0.9735
PCSK5	-0.07031	0.111	0.156	0.07306	0.0977	0.1838	0.04405	0.9649	0.9735
NOXO1	-0.05577	0.2064	0.2685	0.05852	0.1849	0.2999	0.04414	0.9648	0.9735
OR52N2	-0.004963	0.9105	0.9312	0.007725	0.8612	0.9101	0.04421	0.9647	0.9735
MUCL1	0.05725	0.1946	0.2549	-0.05449	0.217	0.3384	0.0443	0.9647	0.9735
IFNA16	0.01066	0.8094	0.8494	-0.007781	0.8602	0.9095	0.04604	0.9633	0.9722
DEPDC4	0.1387	0.001603	0.003335	-0.109	0.01332	0.03682	0.04607	0.9633	0.9722
TXLNB	0.02417	0.5843	0.6539	-0.02124	0.6306	0.7422	0.04686	0.9626	0.9716
CST9	0.0762	0.08407	0.1218	-0.07326	0.09678	0.1824	0.04727	0.9623	0.9713
PHF21B	0.07185	0.1034	0.1466	-0.0689	0.1183	0.2139	0.04731	0.9623	0.9713
TGFBR1	-0.04019	0.3627	0.4377	0.04325	0.3272	0.4612	0.04917	0.9608	0.97
RASGRP3	-0.01959	0.6573	0.7198	0.02272	0.607	0.7224	0.04999	0.9601	0.9695
C16orf53	0.04605	0.2969	0.3686	-0.04291	0.3311	0.4654	0.05035	0.9598	0.9694
ZNRF3	-0.03045	0.4906	0.5652	0.03365	0.4461	0.5788	0.05133	0.9591	0.9688
TMEM151B	0.07312	0.09739	0.1389	-0.06993	0.113	0.2059	0.05139	0.959	0.9688
BHMT2	-0.002478	0.9553	0.966	0.005724	0.8969	0.935	0.05197	0.9586	0.9684
DEFB126	0.07117	0.1067	0.1506	-0.06793	0.1237	0.221	0.05211	0.9584	0.9684
FFAR2	0.06106	0.1665	0.2224	-0.05781	0.1902	0.3063	0.05211	0.9584	0.9684
EBNA1BP2	0.1391	0.001555	0.003245	-0.1058	0.01628	0.04342	0.05235	0.9583	0.9683
C11orf86	-0.03874	0.3803	0.4555	0.04204	0.341	0.4762	0.05293	0.9578	0.968
TFF1	0.005756	0.8963	0.9198	-0.002445	0.9559	0.9731	0.053	0.9577	0.968
CEACAM22P	0.01515	0.7316	0.785	-0.0118	0.7894	0.8624	0.05369	0.9572	0.9674
DGCR9	0.02282	0.6054	0.6725	-0.01944	0.6598	0.7645	0.05403	0.9569	0.9672
CPA2	0.1049	0.01726	0.02932	-0.1015	0.02119	0.05385	0.05405	0.9569	0.9672
TDRKH	0.05472	0.2151	0.2785	-0.05134	0.2448	0.3702	0.05419	0.9568	0.9672
GLIPR1L1	0.03504	0.4275	0.5034	-0.03165	0.4736	0.6058	0.05439	0.9566	0.9671
DOC2B	0.005019	0.9095	0.9303	-0.001585	0.9714	0.9824	0.05497	0.9562	0.9667
FAM169B	-0.05591	0.2052	0.2671	0.05939	0.1784	0.2922	0.05576	0.9555	0.9661
ANGPTL3	0.005542	0.9002	0.9229	-0.002055	0.9629	0.9773	0.05582	0.9555	0.9661
KIAA0319L	-0.2184	5.618e-07	2.022e-06	0.1393	0.001524	0.006081	0.05644	0.955	0.9657
ING1	0.1394	0.001516	0.003168	-0.117	0.007862	0.02392	0.05759	0.9541	0.9649
GP1BA	-0.0477	0.2799	0.35	0.05135	0.2447	0.3701	0.0585	0.9533	0.9642
IL10RA	-0.008784	0.8424	0.8762	0.01253	0.7766	0.8531	0.06005	0.9521	0.9632
SNAP25	0.1001	0.02316	0.03821	-0.0963	0.02887	0.06953	0.06053	0.9517	0.9629
FAM171A1	0.04583	0.2992	0.3712	-0.04204	0.341	0.4762	0.06078	0.9515	0.9628
HAVCR2	-0.03283	0.4572	0.533	0.03663	0.4068	0.5412	0.06088	0.9515	0.9627
TBX21	0.04648	0.2924	0.3637	-0.04264	0.3342	0.4685	0.06154	0.9509	0.9623
C17orf66	0.06804	0.1231	0.171	-0.06419	0.1458	0.2507	0.06182	0.9507	0.9623
DPPA3	0.04526	0.3052	0.3776	-0.04139	0.3486	0.4835	0.06212	0.9505	0.9621
GOLGA6L1	0.01298	0.7688	0.8159	-0.009083	0.8371	0.8941	0.06246	0.9502	0.9619
KATNA1	0.1397	0.00148	0.003098	-0.1737	7.418e-05	0.0004643	0.06252	0.9501	0.9619
C7orf34	0.03597	0.4153	0.4914	-0.03198	0.469	0.6014	0.06399	0.949	0.961
ISL1	0.0517	0.2416	0.308	-0.04765	0.2804	0.4101	0.06482	0.9483	0.9606
LIM2	0.02983	0.4994	0.5736	-0.02575	0.5598	0.683	0.06526	0.948	0.9603
SDK2	-0.02177	0.6221	0.6876	0.02597	0.5565	0.6798	0.06734	0.9463	0.9588
CLEC2A	0.0433	0.3267	0.3999	-0.03909	0.376	0.5112	0.06749	0.9462	0.9587
CCDC28B	0.1401	0.00144	0.003022	-0.1794	4.237e-05	0.0002879	0.06802	0.9458	0.9584
C8orf37	0.1008	0.02211	0.03667	-0.09658	0.02841	0.06862	0.06856	0.9453	0.958
BDNF	-0.009592	0.8281	0.8642	0.01388	0.7534	0.836	0.06858	0.9453	0.958
EFHD1	0.003682	0.9336	0.9494	0.0006102	0.989	0.9939	0.06871	0.9452	0.958
CHGB	0.08062	0.06753	0.1001	-0.07633	0.08354	0.1623	0.06905	0.945	0.9577
TAS2R41	0.02064	0.6402	0.7038	-0.01631	0.7119	0.8049	0.06931	0.9447	0.9576
VSIG10L	-0.06985	0.1134	0.159	0.07417	0.09266	0.1764	0.06952	0.9446	0.9575
OR2D2	0.02618	0.5533	0.625	-0.02181	0.6214	0.7357	0.06999	0.9442	0.9573
[truncated: 9,544 more rows]
